# Supplementary material for: Combined nanopore adaptive sequencing and enzyme-based host depletion efficiently enriched microbial sequences and identified missing respiratory pathogens
Source: BMC Genomics. 2021 Oct 9;22:732. doi: 10.1186/s12864-021-08023-0 (PMC8501638; doi:10.1186/s12864-021-08023-0)
Supplement: Supplementary file 6 — Additional file 6: Table S1. Patients enrolled in this study. [file 12864_2021_8023_MOESM6_ESM.xlsx]

## Sheet: Sheet1
Patient ID	Sex	Age	Sample	Diagnosis on Admission
P1	Male	5 - 16 years	Sputum	pulmonary infection
P2	Female	1- 5 years	BALF	pneumonia
P3	Male	1- 5 years	BALF	pneumonia
P4	Male	28 days - 1 years	Sputum	pneumonia
P5	Male	5 - 16 years	BALF	pneumonia
P6	Male	28 days - 1 years	Sputum	pneumonia
P7	Male	1- 5 years	BALF	pneumonia
P8	Female	5 - 16 years	BALF	pulmonary infection
BALF: Bronchoalveolar lavage fluid
