# Supplementary material for: Combined nanopore adaptive sequencing and enzyme-based host depletion efficiently enriched microbial sequences and identified missing respiratory pathogens
Source: BMC Genomics. 2021 Oct 9;22:732. doi: 10.1186/s12864-021-08023-0 (PMC8501638; doi:10.1186/s12864-021-08023-0)
Supplement: Supplementary file 7 — Additional file 7: Table S2. The number of reads and bases yielded by nanopore sequencing. [file 12864_2021_8023_MOESM7_ESM.xlsx]

## Sheet: Sheet1
Sample	Group	Number of reads	Number of bases	Median read length	Base quality(median,25%-75% percentile)
P1	HD_ADS	1788560	955429934	461	17(9-23)
	HD_SSD	950553	792743137	719	27(18-31)
	SD_ADS	1482981	1285324749	516	27(21-31)
	SD_SSD	866749	3791017302	3553	23(15-29)
P2	HD_ADS	3992693	2046194996	473	23(18-28)
	HD_SSD	7485941	5009505099	618	13(12-14)
	SD_ADS	929039	613780569	496	11(5-18)
	SD_SSD	651875	2934259727	3565	25(18-29)
P3	HD_ADS	1139573	895918979	568	19(14-25)
	HD_SSD	1113726	1701786158	1488	16(12-19)
	SD_ADS	431235	608378948	567	23(14-28.5)
	SD_SSD	326552	1784509915	5167	24(18-29)
P4	HD_ADS	995651	918032568	796	24(14-30)
	HD_SSD	1067091	1247882977	1084	26(20-31)
	SD_ADS	137881	74071800	434	24(17-29)
	SD_SSD	94119	143711578	769	24(14-30)
P5	HD_ADS	314543	173425053	456	16(7-26)
	HD_SSD	147443	141615455	879	20(10-26)
	SD_ADS	395123	329996217	483	20(12-26)
	SD_SSD	455201	1261570676	1003	24(15-28)
P6	HD_ADS	546489	510570604	829	29(21-33)
	HD_SSD	619319	681458651	1035	28(20-33)
	SD_ADS	335482	290067154	512	17(8-23)
	SD_SSD	404447	493255165	624	23(15-28)
P7	HD_ADS	1567138	1008513699	518	25(19-30)
	HD_SSD	1598346	1682421902	999	19(8-28)
	SD_ADS	152689	168010170	542	13(7-21)
	SD_SSD	190482	784259608	3533	23(13-29)
P8	HD_ADS	1477269	1045761688	523	13(7-21)
	HD_SSD	1441922	1740690372	1163	26(20-31)
	SD_ADS	72060	195648785	1197	23(14-29)
	SD_SSD	80580	443431486	5205	23(15-28)
NTC*	HD_ADS	102882	85643714	643	24(14-29)
	HD_SSD	133803	134827056	922	22(12-28)
	SD_ADS	35438	91752652	3512	29(22-33)
	SD_SSD	48492	126076401	3517	28(21-33)
*NTC: non template control
