# Supplementary material for: Combined nanopore adaptive sequencing and enzyme-based host depletion efficiently enriched microbial sequences and identified missing respiratory pathogens
Source: BMC Genomics. 2021 Oct 9;22:732. doi: 10.1186/s12864-021-08023-0 (PMC8501638; doi:10.1186/s12864-021-08023-0)
Supplement: Supplementary file 8 — Additional file 8: Table S3. Relative proportion of human, E.coli, unclassified and microbe reads and bases in each sample. [file 12864_2021_8023_MOESM8_ESM.xlsx]

## Sheet: hebing_percentage
Sample	Method	Original relative abundance of reads				Original relative abundance of bases				Relative abundance of reads*		Relative abundance of bases*
		Human reads	E.coli reads	Unclassified reads	Microbe reads	Human base	E.coli base	Unclassified base	Microbe base	Human reads	Microbe reads	Human base	Microbe base
P1	SD_SSD	0.9724	0.0249	0.001	0.0017	0.9808	0.0188	0.0001	0.0003	0.9972	0.0028	0.9996	0.0004
	SD_ADS	0.9722	0.0241	0.0017	0.002	0.9061	0.0915	0.0007	0.0017	0.9962	0.0038	0.9974	0.0026
	HD_SSD	0.9879	0.0002	0.0043	0.0077	0.9892	0.0002	0.0023	0.0083	0.988	0.012	0.9894	0.0106
	HD_ADS	0.9876	0.0002	0.0042	0.008	0.9829	0.0003	0.0035	0.0133	0.9878	0.0122	0.9832	0.0168
P2	SD_SSD	0.9666	0.0316	0.0008	0.001	0.9775	0.0223	0.0001	0.0001	0.9981	0.0019	0.9998	0.0002
	SD_ADS	0.9671	0.0307	0.0011	0.0011	0.8503	0.1484	0.0005	0.0009	0.9977	0.0023	0.9984	0.0016
	HD_SSD	0.9955	0	0.0022	0.0023	0.9972	0	0.0011	0.0017	0.9955	0.0045	0.9972	0.0028
	HD_ADS	0.9939	0	0.003	0.0031	0.9952	0	0.0019	0.0029	0.9939	0.0061	0.9952	0.0048
P3	SD_SSD	0.9612	0.0373	0.0006	0.0008	0.9775	0.0223	0	0.0001	0.9985	0.0015	0.9999	0.0001
	SD_ADS	0.9612	0.0368	0.0008	0.0013	0.9162	0.0831	0.0002	0.0005	0.9978	0.0022	0.9992	0.0008
	HD_SSD	0.9904	0.0001	0.0013	0.0082	0.9903	0.0001	0.001	0.0086	0.9905	0.0095	0.9904	0.0096
	HD_ADS	0.9903	0.0001	0.0014	0.0082	0.9814	0.0002	0.0019	0.0165	0.9904	0.0096	0.9816	0.0184
P4	SD_SSD	0.9765	0.0062	0.0041	0.0132	0.9771	0.0115	0.0009	0.0105	0.9826	0.0174	0.9885	0.0115
	SD_ADS	0.9775	0.0059	0.0038	0.0127	0.9384	0.0315	0.0025	0.0275	0.9834	0.0166	0.969	0.031
	HD_SSD	0.6387	0.0022	0.0222	0.3369	0.5739	0.0029	0.0211	0.4022	0.6401	0.3599	0.5755	0.4245
	HD_ADS	0.637	0.0022	0.0216	0.3392	0.4572	0.0036	0.0265	0.5126	0.6384	0.3616	0.4589	0.5411
P5	SD_SSD	0.9834	0.0124	0.0024	0.0017	0.985	0.0145	0.0003	0.0003	0.9958	0.0042	0.9994	0.0006
	SD_ADS	0.981	0.0136	0.0034	0.0021	0.9452	0.0526	0.0012	0.001	0.9944	0.0056	0.9977	0.0023
	HD_SSD	0.9865	0.0001	0.0054	0.008	0.9879	0.0001	0.0025	0.0095	0.9866	0.0134	0.988	0.012
	HD_ADS	0.9852	0.0001	0.0059	0.0088	0.978	0.0003	0.0046	0.0171	0.9853	0.0147	0.9783	0.0217
P6	SD_SSD	0.9393	0.0214	0.0063	0.033	0.9162	0.0567	0.0015	0.0256	0.9598	0.0402	0.9713	0.0287
	SD_ADS	0.9381	0.0225	0.0066	0.0328	0.8844	0.0784	0.0022	0.035	0.9597	0.0403	0.9596	0.0404
	HD_SSD	0.4842	0.0058	0.0098	0.5002	0.4306	0.0075	0.0066	0.5553	0.487	0.513	0.4339	0.5661
	HD_ADS	0.4878	0.0054	0.0106	0.4961	0.3414	0.0082	0.0087	0.6418	0.4905	0.5095	0.3442	0.6558
P7	SD_SSD	0.904	0.0866	0.0026	0.0068	0.9271	0.068	0.0002	0.0046	0.9897	0.0103	0.9948	0.0052
	SD_ADS	0.904	0.0868	0.0026	0.0066	0.7298	0.2538	0.0009	0.0155	0.9899	0.0101	0.978	0.022
	HD_SSD	0.819	0.0016	0.0215	0.1579	0.8234	0.0016	0.0166	0.1584	0.8203	0.1797	0.8247	0.1753
	HD_ADS	0.8167	0.0017	0.0213	0.1603	0.7088	0.003	0.0264	0.2619	0.8181	0.1819	0.7109	0.2891
P8	SD_SSD	0.917	0.0792	0.0015	0.0024	0.9527	0.0464	0.0001	0.0008	0.9958	0.0042	0.9991	0.0009
	SD_ADS	0.9144	0.0812	0.0017	0.0026	0.9023	0.0957	0.0002	0.0018	0.9953	0.0047	0.9978	0.0022
	HD_SSD	0.8657	0.0008	0.0064	0.1271	0.8434	0.0009	0.0042	0.1515	0.8664	0.1336	0.8442	0.1558
	HD_ADS	0.8655	0.0009	0.0067	0.127	0.7337	0.0016	0.0077	0.257	0.8662	0.1338	0.7349	0.2651
*Relataive abundance was recalculated after remove E.coli and unclasssified reads or bases.
