# Supplementary material for: Combined nanopore adaptive sequencing and enzyme-based host depletion efficiently enriched microbial sequences and identified missing respiratory pathogens
Source: BMC Genomics. 2021 Oct 9;22:732. doi: 10.1186/s12864-021-08023-0 (PMC8501638; doi:10.1186/s12864-021-08023-0)
Supplement: Supplementary file 9 — Additional file 9: Table S4. Taxonomy classification results of the top 50 microorganisms in each sample obtained using normalized fastq files. For samples with the number of microbial species less than 50, all their microbial classification results were shown. [file 12864_2021_8023_MOESM9_ESM.xlsx]

## Sheet: bzh
Sample	Group	Microbe	Taxid	Reads	Bases	BPM	BPM-NTC
P1	HD_ADS	Granulicatella adiacens	46124	653	516105	651.038	0
		Prevotella melaninogenica	28132	180	155961	196.736	17.1875
		Prevotella sp. ICM33	1161412	102	103852	131.004	0
		Peptostreptococcus stomatis	341694	101	80554	101.614	0
		Eubacterium sulci	143393	68	62603	78.9703	0
		Deinococcus gobiensis	502394	82	59003	74.4291	3.01248
		Prevotella sp. F0091	1227276	26	21550	27.1842	0
		Deinococcus sp. Leaf326	1736338	27	19725	24.882	0
		Prevotella sp. C561	563031	15	16343	20.6158	0
		Prevotella scopos	589437	24	16261	20.5124	0
		Prevotella nanceiensis	425941	22	15936	20.1024	0
		Prevotella pallens	60133	13	15361	19.3771	0
		Rothia mucilaginosa	43675	17	13538	17.0775	0
		Sphingobacterium sp. G1-14	2003121	7	12539	15.8173	0
		Streptococcus sp. AS20	936578	17	12400	15.6419	0
		Prevotella veroralis	28137	12	12007	15.1462	0
		Sclerotinia borealis	77105	36	11825	14.9166	0
		Corynebacterium kroppenstedtii	161879	11	11205	14.1345	0
		Prevotella sp. MSX73	1032506	16	10610	13.3839	0
		Prevotella maculosa	439703	5	10255	12.9361	0
		Pseudomonas lactis	1615674	32	10183	12.8453	0
		Peptostreptococcus sp. MV1	1219626	12	9525	12.0153	0
		Nitrosomonas oligotropha	42354	6	8359	10.5444	0
		Ewingella americana	41202	8	8244	10.3994	0
		Alloprevotella tannerae	76122	12	7908	9.97551	0
		Streptococcus anginosus	1328	10	7869	9.92632	0
		Eubacterium infirmum	56774	12	7492	9.45075	0
		Streptococcus sp. A12	1759399	6	7237	9.12908	0
		Mycobacterium sp. 1100029.7	1834067	19	6512	8.21453	0
		Trueperella pyogenes	1661	6	6329	7.98369	0
		Acinetobacter sp. 1179249	1310790	6	6249	7.88277	0
		Prevotella jejuni	1177574	7	6198	7.81844	0
		Pseudomonas sp. P179	1125698	3	6033	7.6103	0
		Prevotella sp. oral taxon 306	712461	7	5971	7.53209	0
		Acidovorax delafieldii	47920	10	5862	7.39459	0
		Ochrobactrum anthropi	529	6	5551	7.00228	0
		Staphylococcus nepalensis	214473	4	5522	6.9657	0
		Prevotella multiformis	282402	6	5206	6.56709	0
		Corynebacterium striatum	43770	4	5105	6.43968	0
		Ruminococcus sp. SR1/5	657323	10	4822	6.08269	0
		Skermanella aerolata	393310	4	4554	5.74462	0
		Pseudoxanthomonas mexicana	128785	6	4360	5.4999	0
		Aureimonas sp. AU4	1638163	6	4087	5.15553	0
		Comamonas aquatica	225991	8	3671	4.63077	0
		Streptococcus constellatus	76860	6	3605	4.54751	0
		Corynebacterium fournierii	1852390	2	3556	4.4857	0
		Actinomyces sp. oral taxon 181	712121	3	3430	4.32676	0
		Pseudomonas psychrophila	122355	3	3341	4.21449	0
		Leptotrichia buccalis	40542	6	3258	4.10979	0
		Bacillus thuringiensis	1428	4	3247	4.09591	0
P1	HD_SSD	Granulicatella adiacens	46124	447	355902	448.95	0
		Prevotella sp. ICM33	1161412	66	79656	100.481	12.3788
		Peptostreptococcus stomatis	341694	69	58105	73.2961	0
		Eubacterium sulci	143393	34	30194	38.088	0
		Deinococcus gobiensis	502394	44	30085	37.9505	0
		Lactobacillus delbrueckii	1584	20	12308	15.5258	0
		Prevotella pallens	60133	10	11748	14.8194	0
		Rothia mucilaginosa	43675	14	11434	14.4233	2.72201
		Prevotella scopos	589437	15	9810	12.3748	0
		Deinococcus sp. Leaf326	1736338	12	9449	11.9194	0
		Prevotella veroralis	28137	8	8194	10.3363	0
		Corynebacterium kroppenstedtii	161879	6	7557	9.53272	0
		Peptostreptococcus sp. MV1	1219626	10	7543	9.51506	0
		Streptococcus sp. AS20	936578	12	7392	9.32458	0
		Eubacterium infirmum	56774	11	7171	9.04581	0
		Prevotella sp. C561	563031	4	7100	8.95624	0
		Acidovorax delafieldii	47920	11	6786	8.56015	0
		Alloprevotella tannerae	76122	6	6748	8.51221	0
		Parvimonas sp. oral taxon 110	671230	5	5544	6.99344	0
		Sphingobacterium sp. G1-14	2003121	3	5412	6.82693	0
		Aureimonas sp. AU4	1638163	6	4306	5.43177	0
		Chryseobacterium bovis	421530	3	4252	5.36365	0
		Patulibacter minatonensis	298163	4	3925	4.95116	0
		Prevotella maculosa	439703	2	3548	4.4756	0
		Ewingella americana	41202	2	3484	4.39487	0
		Nitrosomonas oligotropha	42354	6	3397	4.28512	0
		Prevotella sp. oral taxon 299	652716	4	3199	4.03536	0
		Skermanella aerolata	393310	3	3188	4.02148	0
		Comamonas aquatica	225991	7	3051	3.84866	0
		Mycobacteroides abscessus	36809	2	2971	3.74775	0
		Acinetobacter	469	3	2949	3.71999	0
		Mycobacterium sp. 1100029.7	1834067	6	2906	3.66575	0
		Penicillium nordicum	229535	8	2882	3.63548	0
		Prevotella jejuni	1177574	5	2862	3.61025	0
		Bradyrhizobium yuanmingense	108015	3	2732	3.44626	0
		Prevotella sp. MSX73	1032506	4	2685	3.38697	0
		Tepidiphilus thermophilus	876478	1	2633	3.32138	0
		Bosea lupini	1036779	3	2614	3.29741	0
		Deinococcus sp. UR1	1704277	3	2582	3.25704	0
		Pseudoxanthomonas mexicana	128785	3	2534	3.1965	0
		Ruminococcus sp. SR1/5	657323	5	2321	2.92781	0
		Acinetobacter sp. 1179249	1310790	3	2292	2.89123	0
		Pseudomonas sp. NS1(2017)	2025658	1	2272	2.866	0
		Prevotella multiformis	282402	3	2261	2.85212	0
		Actinomyces provencensis	1720198	1	2242	2.82815	0
		Mogibacterium pumilum	86332	2	2093	2.6402	0
		Pseudomonas sp. P179	1125698	1	2011	2.53676	0
		Arcobacter lekithochrous	1904463	4	1960	2.47243	0
		Fretibacterium fastidiosum	651822	2	1864	2.35133	0
		Acinetobacter sp. CIP 101934	1144661	4	1783	2.24915	0
P1	SD_ADS	Prevotella melaninogenica	28132	118	133133	167.94	0
		Granulicatella adiacens	46124	37	52393	66.0907	0
		Prevotella sp. ICM33	1161412	35	27853	35.135	0
		Prevotella nanceiensis	425941	19	21117	26.6379	0
		Rothia mucilaginosa	43675	27	18210	22.9709	0
		Mycobacterium sp. 1100029.7	1834067	25	11687	14.7425	0
		Prevotella sp. oral taxon 473	712469	19	10440	13.1695	0
		Tetrasphaera japonica	99481	18	8446	10.6541	0
		Alloprevotella tannerae	76122	5	6288	7.93195	0
		Peptostreptococcus stomatis	341694	9	6188	7.8058	0
		Streptococcus sp. FDAARGOS_146	1702171	7	6019	7.59262	0
		Megasphaera micronuciformis	187326	9	5853	7.38322	0
		Prevotella scopos	589437	8	4953	6.24792	0
		Prevotella sp. F0091	1227276	5	4746	5.98681	0
		Veillonella parvula	29466	6	4544	5.73199	0
		Leptomonas seymouri	5684	9	4223	5.32707	0
		Sclerotinia borealis	77105	10	3638	4.58913	0
		Lactobacillus mucosae	97478	9	3536	4.46046	0
		Prevotella veroralis	28137	3	3480	4.38982	0
		Prevotella sp. C561	563031	4	3363	4.24223	0
		Prevotella oris	28135	4	3362	4.24097	0
		Streptococcus anginosus	1328	6	2695	3.39959	0
		Bradyrhizobium sp. SK17	2057741	1	2643	3.33399	0
		Streptococcus intermedius	1338	4	2598	3.27723	0
		Streptococcus constellatus	76860	5	2434	3.07035	0
		Prevotella sp. oral taxon 299	652716	4	2408	3.03755	0
		Prevotella sp. oral taxon 306	712461	3	1992	2.51279	0
		Capnocytophaga sp. oral taxon 332	712213	1	1989	2.50901	0
		Peptostreptococcus sp. MV1	1219626	3	1605	2.02461	0
		Prevotella pallens	60133	3	1598	2.01578	0
		Veillonella sp. 6_1_27	450749	2	1595	2.012	0
		Actinomyces odontolyticus	1660	1	1415	1.78494	0
		Streptococcus sp. AS20	936578	4	1384	1.74584	0
		Prevotella jejuni	1177574	4	1346	1.6979	0
		Allomyces macrogynus	28583	3	1206	1.5213	0
		Eubacterium sulci	143393	4	1166	1.47084	0
		Simonsiella muelleri	72	1	1031	1.30055	0
		Blastomyces parvus	2060905	3	1016	1.28163	0
		Prevotella intermedia	28131	1	1005	1.26775	0
		Reticulomyxa filosa	46433	2	967	1.21981	0
		Corynebacterium propinquum	43769	1	932	1.17566	0
		Capnocytophaga sp. CM59	936370	1	927	1.16936	0
		Neisseria mucosa	488	1	927	1.16936	0
		Prevotella histicola	470565	1	908	1.14539	0
		Alcanivorax hongdengensis	519051	2	890	1.12268	0
		Mogibacterium sp. CM50	936375	1	854	1.07727	0
		Veillonella sp. 3_1_44	457416	2	817	1.0306	0
P1	SD_SSD	Prevotella melaninogenica	28132	42	40894	51.5855	0
		Granulicatella adiacens	46124	7	17144	21.6262	0
		Prevotella sp. ICM33	1161412	10	6979	8.80361	0
		Prevotella sp. oral taxon 473	712469	6	5711	7.2041	0
		Rothia mucilaginosa	43675	7	5064	6.38795	0
		Prevotella nanceiensis	425941	6	3631	4.5803	0
		Streptococcus sp. AS20	936578	3	3038	3.83227	0
		Alloprevotella tannerae	76122	1	1683	2.12301	0
		Prevotella enoeca	76123	1	1561	1.96911	0
		Actinomyces sp. ICM47	936548	1	1536	1.93758	0
		Eubacterium sulci	143393	1	1426	1.79882	0
		Prevotella histicola	470565	1	1188	1.49859	0
		Peptostreptococcus stomatis	341694	2	1028	1.29676	0
P2	HD_ADS	Penicillium nordicum	229535	86	31492	51.3084	7.13421
		Arcobacter lekithochrous	1904463	65	22991	37.4581	4.22681
		Sclerotinia borealis	77105	36	13105	21.3513	0
		Colletotrichum tofieldiae	708197	23	7827	12.7521	0
		Pseudomonas lactis	1615674	25	7576	12.3432	0
		Aspergillus rambellii	308745	20	6878	11.206	0
		Allomyces macrogynus	28583	12	4322	7.04162	0
		Caballeronia udeis	1232866	12	3766	6.13576	0
		Madurella mycetomatis	100816	6	1924	3.13468	0
		Comamonas aquatica	225991	2	1900	3.09558	0
		Pseudomonas lini	163011	1	1681	2.73877	0
		Alcaligenes faecalis	511	2	1536	2.50253	0
		Aspergillus ochraceoroseus	138278	4	1279	2.08381	0
		Blastomyces parvus	2060905	4	1226	1.99746	0
		Rhizobium sp. Leaf321	1736335	1	1098	1.78892	0
		Paracoccus halophilus	376733	1	1017	1.65695	0
		Proteiniphilum saccharofermentans	1642647	1	892	1.45329	0
		Caulobacter sp. Root656	1736579	2	871	1.41908	0
		Sphaerulina musiva	85929	2	783	1.2757	0
		Staphylococcus condimenti	70255	1	782	1.27407	0
		Campylobacter jejuni	197	1	770	1.25452	0
		Leishmania donovani	5661	3	694	1.1307	0
		Jonesia denitrificans	43674	2	626	1.01991	0
P2	HD_SSD	Penicillium nordicum	229535	33	11394	18.5637	0
		Arcobacter lekithochrous	1904463	29	9818	15.996	0
		Aspergillus rambellii	308745	12	4407	7.18011	0
		Colletotrichum tofieldiae	708197	8	2407	3.92161	0
		Allomyces macrogynus	28583	6	1908	3.10861	0
		Aspergillus ochraceoroseus	138278	5	1655	2.69641	0
		Caballeronia udeis	1232866	5	1648	2.68501	0
		Azovibrio restrictus	146938	1	1149	1.87201	0
		Paramecium tetraurelia	5888	3	1087	1.771	0
		Blastomyces parvus	2060905	3	963	1.56897	0
		Capnocytophaga sp. oral taxon 323	1705617	1	889	1.4484	0
		Flaviflexus massiliensis	1522309	1	828	1.34902	0
		Sphaerulina musiva	85929	3	809	1.31806	0
		Dietzia sp. UCD-THP	1292020	1	747	1.21705	0
		Streptococcus pseudopneumoniae	257758	1	733	1.19424	0
		Gemella morbillorum	29391	1	694	1.1307	0
		Sphingobium sp. Ant17	1461752	1	671	1.09323	0
		Magnetospirillum gryphiswaldense	55518	1	636	1.0362	0
		Veillonella sp. ACP1	936588	1	621	1.01177	0
P2	SD_ADS	Sclerotinia borealis	77105	13	3712	6.04776	0
		Allomyces macrogynus	28583	5	1715	2.79416	0
		Streptococcus sp. SR1	1161416	1	1333	2.17179	0
		Caballeronia udeis	1232866	3	1275	2.07729	0
		Aspergillus ochraceoroseus	138278	3	1002	1.63251	0
		Penicillium nordicum	229535	2	862	1.40441	0
		Escherichia sp. KTE159	1182732	1	691	1.12581	0
		Reticulomyxa filosa	46433	3	680	1.10789	0
		Sphingomonas melonis	152682	1	618	1.00687	0
P2	SD_SSD	None	None	None	None	None	None
P3	HD_ADS	Aspergillus sydowii	75750	22	39384	64.7359	0
		Sphingobacterium sp. T2	1590596	9	11221	18.4441	0
		Pseudomonas sp. 1-7	633150	6	10205	16.7741	0
		Staphylococcus lugdunensis	28035	10	10050	16.5193	0
		Oceanobacillus oncorhynchi	545501	6	9312	15.3062	0
		Veillonella sp. oral taxon 158	671228	4	6819	11.2085	0
		Sphingomonas sanguinis	33051	3	5683	9.34121	0
		Pseudomonas brenneri	129817	3	3936	6.46965	0
		Eubacterium rectale	39491	4	3880	6.3776	0
		Sphingomonas wittichii	160791	2	3635	5.97489	0
		Neurospora tetrasperma	40127	3	3611	5.93544	0
		Meiothermus silvanus	52022	2	3593	5.90585	0
		Corynebacterium massiliense	441501	2	3430	5.63793	0
		Mycobacterium sp. YC-RL4	1682113	2	2792	4.58924	0
		Acinetobacter harbinensis	1353941	2	2729	4.48569	0
		Peptoniphilus sp. oral taxon 836	671216	2	2442	4.01394	0
		Acinetobacter sp. NIPH 284	1217704	2	2431	3.99586	0
		Corynebacterium kroppenstedtii	161879	2	2429	3.99257	0
		Psychrobacter sp. JCM 18903	1298610	2	2410	3.96134	0
		Propionibacterium sp. HGH0353	1203571	2	2407	3.95641	0
		Prevotella buccalis	28127	2	2406	3.95477	0
		Neisseria sp. GT4A_CT1	665946	2	2342	3.84957	0
		Bacillus nealsonii	115979	2	2336	3.83971	0
		Pseudomonas versuta	1788301	2	2254	3.70493	0
		Lactobacillus gasseri	1596	2	2228	3.66219	0
		Microbacterium sediminis	904291	2	2227	3.66055	0
		Shewanella sp. WE21	2029986	2	2186	3.59315	0
		Anoxybacillus sp. KU2-6(11)	1535751	1	2186	3.59315	0
		Acinetobacter sp. TTH0-4	1646498	1	2150	3.53398	0
		Dietzia alimentaria	665550	1	2140	3.51754	0
		Thiohalorhabdus denitrificans	381306	1	2096	3.44522	0
		Novosphingobium resinovorum	158500	1	1910	3.13949	0
		Sphingomonas paucimobilis	13689	1	1897	3.11812	0
		Corynebacterium ihumii	1232427	1	1849	3.03922	0
		Arthrobacter sp. OY3WO11	1835723	1	1826	3.00142	0
		Psychrobacter sp. 1501(2011)	1002339	2	1799	2.95704	0
		Streptococcus sp. GMD4S	1169673	1	1780	2.92581	0
		Chryseobacterium gleum	250	1	1773	2.9143	0
		Pseudomonas sp. FH1	1284392	1	1772	2.91266	0
		Corynebacterium sp. HFH0082	1078764	1	1756	2.88636	0
		Streptococcus sp. CM6	936580	1	1694	2.78445	0
		Xanthobacter sp. 126	1131814	1	1694	2.78445	0
		Fontimonas thermophila	1076937	1	1674	2.75157	0
		Mogibacterium diversum	114527	1	1619	2.66117	0
		Microbacterium paraoxydans	199592	1	1593	2.61843	0
		Rothia mucilaginosa	43675	1	1560	2.56419	0
		Streptococcus iniae	1346	1	1534	2.52145	0
		Acinetobacter sp. Ag2	1646532	1	1499	2.46392	0
		Mycobacterium sp. 1100029.7	1834067	3	1450	2.38338	0
		Sphingobium sp. AP49	1144307	1	1440	2.36694	0
P3	HD_SSD	Aspergillus sydowii	75750	8	14592	23.9851	0
		Staphylococcus lugdunensis	28035	6	5945	9.7719	0
		Bacteroides salanitronis	376805	4	5889	9.67985	0
		Psychrobacter sp. JCM 18903	1298610	3	3603	5.92231	0
		Acinetobacter sp. 479375	1310601	3	3387	5.56727	0
		Lactobacillus gasseri	1596	3	3000	4.93115	0
		Pseudomonas fulva	47880	3	2818	4.63199	0
		Enterobacter sp. BWH63	1686387	2	2802	4.60569	0
		Sphingobium herbicidovorans	76947	1	2781	4.57118	0
		Pseudomonas brenneri	129817	2	2775	4.56131	0
		Facklamia languida	82347	2	2591	4.25887	0
		Sphingomonas paucimobilis	13689	1	2264	3.72137	0
		Neurospora tetrasperma	40127	2	2134	3.50769	0
		Acinetobacter sp. TTH0-4	1646498	1	2132	3.5044	0
		Sphingomonas azotifigens	330920	2	2101	3.45345	0
		Acidovorax sp. SD340	1690268	1	2033	3.34168	0
		Psychrobacter sp. JCM 18901	1298609	1	1949	3.2036	0
		Acinetobacter harbinensis	1353941	1	1922	3.15922	0
		Kocuria rhizophila	72000	1	1828	3.00471	0
		Bacillus flexus	86664	1	1820	2.99156	0
		Arthrobacter sp. OY3WO11	1835723	1	1803	2.96362	0
		Pseudomonas sp. 1-7	633150	1	1700	2.79432	0
		Oceanobacillus oncorhynchi	545501	1	1687	2.77295	0
		Caldimonas manganoxidans	196015	1	1654	2.71871	0
		Rhizobacter sp. Root1221	1736433	1	1573	2.58557	0
		Sphingomonas sp. LH128	473781	1	1463	2.40476	0
		Paeniglutamicibacter gangotriensis	254787	1	1461	2.40147	0
		Rhodococcus triatomae	300028	1	1452	2.38668	0
		Thermus aquaticus	271	1	1422	2.33737	0
		Chryseobacterium molle	216903	1	1415	2.32586	0
		Corynebacterium doosanense	1121358	1	1398	2.29792	0
		Enterobacter hormaechei	158836	1	1360	2.23545	0
		Acinetobacter sp. CIP 101934	1144661	1	1345	2.2108	0
		Staphylococcus pettenkoferi	170573	1	1308	2.14998	0
		Stenotrophomonas sp. BIIR7	1904462	2	1264	2.07766	0
		Lactobacillus pentosus	1589	1	1264	2.07766	0
		Mycolicibacterium smegmatis	1772	1	1258	2.0678	0
		Mycolicibacterium iranicum	912594	1	1252	2.05793	0
		Propionibacterium sp. HGH0353	1203571	1	1232	2.02506	0
		Sphingobacterium sp. T2	1590596	1	1227	2.01684	0
		Haemophilus parainfluenzae	729	1	1198	1.96917	0
		Faecalicoccus pleomorphus	1323	1	1186	1.94945	0
		Psychrobacter sp. G	571800	1	1151	1.89192	0
		Arthrobacter sp. AK-YN10	1349820	1	1146	1.8837	0
		Novosphingobium sp. PP1Y	702113	1	1142	1.87712	0
		Pseudomonas fragi	296	1	1105	1.81631	0
		Acinetobacter sp. ACNIH2	1758189	1	1090	1.79165	0
		Shewanella sp. WE21	2029986	1	1080	1.77521	0
		Penicillium camemberti	5075	1	1063	1.74727	0
		Agrobacterium sp. LC34	1643810	1	992	1.63057	0
P3	SD_ADS	Mycobacterium sp. 1100029.7	1834067	10	4917	8.08213	0
		Leptomonas seymouri	5684	6	2507	4.12079	0
		Tetrasphaera japonica	99481	3	1700	2.79431	0
		Sclerotinia borealis	77105	5	1683	2.76637	0
		Heterostelium album	2086695	1	744	1.22292	0
		Delftia sp. RIT313	1468410	1	734	1.20648	0
P3	SD_SSD	Mycobacterium sp. 1100029.7	1834067	1	771	1.2673	0
P4	HD_ADS	Prevotella sp. ICM33	1161412	3571	4198070	56677	0
		Prevotella melaninogenica	28132	2488	2642049	35669.6	17.1875
		Atopobium sp. ICM42b	1190620	1544	2062063	27839.3	0
		Trueperella pyogenes	1661	1248	1911591	25807.9	0
		Atopobium sp. BS2	936550	1385	1864219	25168.3	0
		Rothia mucilaginosa	43675	1114	1337696	18059.9	0
		Veillonella dispar	39778	1030	1298153	17526	9.85478
		Streptococcus infantis	68892	918	1125987	15201.6	21.7062
		Streptococcus sp. SK140	1095726	370	482076	6508.37	0
		Prevotella jejuni	1177574	368	414027	5589.66	0
		Actinomyces sp. S6-Spd3	1284680	265	394207	5322.08	0
		Streptococcus sp. oral taxon 431	712633	308	378241	5106.53	0
		Prevotella sp. C561	563031	316	372924	5034.74	0
		Streptococcus salivarius	1304	249	303061	4091.54	18.2851
		Actinomyces sp. oral taxon 181	712121	213	302913	4089.54	0
		Prevotella scopos	589437	250	267702	3614.17	0
		Veillonella atypica	39777	202	225957	3050.58	31.2691
		Prevotella sp. F0091	1227276	174	189266	2555.23	0
		Streptococcus sp. HSISM1	1316408	133	184873	2495.92	0
		Veillonella sp. ICM51a	936591	137	182923	2469.59	0
		Veillonella sp. HPA0037	1203593	132	156334	2110.62	46.6
		Streptococcus mitis	28037	141	153633	2074.16	115.957
		Actinomyces pacaensis	1852377	103	153620	2073.98	17.5494
		Veillonella sp. ACP1	936588	123	147163	1986.81	0
		Veillonella sp. DNF00869	1384081	121	144766	1954.45	17.1408
		Veillonella sp. oral taxon 158	671228	103	107390	1449.84	0
		Streptococcus parasanguinis	1318	74	99530	1343.73	0
		Prevotella histicola	470565	87	99247	1339.91	5.48785
		Atopobium parvulum	1382	83	93004	1255.62	0
		Prevotella sp. oral taxon 306	712461	74	84397	1139.42	0
		Streptococcus pneumoniae	1313	65	71428	964.33	55.6842
		Streptococcus sp. FDAARGOS_192	1839799	55	68519	925.056	10.135
		Veillonella sp. oral taxon 780	671229	61	62673	846.131	40.9137
		Prevotella sp. oral taxon 473	712469	49	57092	770.783	81.9675
		Streptococcus sp. ACS2	936576	48	55740	752.53	21.4844
		Granulicatella elegans	137732	42	52730	711.893	0
		Streptococcus peroris	68891	39	52715	711.691	0
		Prevotella intermedia	28131	39	48228	651.113	13.4044
		Streptococcus equinus	1335	39	45141	609.436	0
		Streptococcus sp. CCUG 49591	1860161	28	32272	435.695	11.4778
		Streptococcus sp. HPH0090	1203590	29	32004	432.077	0
		Corynebacterium propinquum	43769	24	29768	401.889	34.0013
		Alloprevotella tannerae	76122	21	29618	399.864	0
		Streptococcus sp. F0442	999425	26	29553	398.987	32.6702
		Prevotella denticola	28129	26	29052	392.223	0
		Streptococcus pseudopneumoniae	257758	25	28333	382.516	19.0207
		Streptococcus sp. SR4	1161417	25	26661	359.943	9.32935
		Streptococcus sp. HSISS1	1316410	19	23005	310.584	0
		Prevotella veroralis	28137	20	22872	308.788	0
		Prevotella fusca	589436	21	21437	289.415	0
P4	HD_SSD	Prevotella sp. ICM33	1161412	2798	3301833	44577.1	12.3788
		Prevotella melaninogenica	28132	2022	2168464	29275.8	30.8173
		Atopobium sp. ICM42b	1190620	1235	1675883	22625.6	0
		Atopobium sp. BS2	936550	1108	1469773	19843	0
		Trueperella pyogenes	1661	929	1435239	19376.8	0
		Rothia mucilaginosa	43675	906	1072916	14485.1	2.72201
		Veillonella dispar	39778	801	988445	13344.7	0
		Streptococcus infantis	68892	730	870796	11756.4	36.684
		Streptococcus sp. SK140	1095726	256	319592	4314.72	0
		Prevotella jejuni	1177574	272	306539	4138.5	0
		Streptococcus sp. oral taxon 431	712633	234	300000	4050.22	0
		Actinomyces sp. S6-Spd3	1284680	189	285265	3851.28	0
		Actinomyces sp. oral taxon 181	712121	183	260379	3515.3	0
		Prevotella sp. C561	563031	224	251671	3397.74	0
		Prevotella scopos	589437	193	213890	2887.67	0
		Streptococcus salivarius	1304	165	200893	2712.2	0
		Veillonella atypica	39777	156	193566	2613.28	30.1275
		Streptococcus mitis	28037	130	158116	2134.68	87.2228
		Prevotella sp. F0091	1227276	135	145345	1962.26	18.6906
		Veillonella sp. ICM51a	936591	114	143260	1934.11	0
		Actinomyces pacaensis	1852377	88	134729	1818.94	27.6132
		Streptococcus sp. HSISM1	1316408	96	133924	1808.07	0
		Veillonella sp. HPA0037	1203593	107	130583	1762.96	39.3096
		Veillonella sp. ACP1	936588	88	107125	1446.26	0
		Veillonella sp. DNF00869	1384081	85	106986	1444.39	34.9707
		Veillonella sp. oral taxon 158	671228	94	95311	1286.77	29.2152
		Prevotella histicola	470565	67	79093	1067.81	1.45371
		Prevotella sp. oral taxon 306	712461	68	72933	984.648	0
		Veillonella sp. oral taxon 780	671229	61	68734	927.959	14.73
		Atopobium parvulum	1382	59	66814	902.037	0
		Streptococcus parasanguinis	1318	48	57019	769.798	7.03123
		Streptococcus sp. FDAARGOS_192	1839799	47	56472	762.413	0
		Granulicatella elegans	137732	47	55112	744.052	0
		Streptococcus pneumoniae	1313	39	43598	588.604	28.3326
		Streptococcus sp. ACS2	936576	36	41583	561.4	6.60105
		Streptococcus sp. HPH0090	1203590	31	41157	555.649	0
		Streptococcus equinus	1335	36	41124	555.204	0
		Streptococcus sp. CCUG 49591	1860161	27	33834	456.783	6.40821
		Streptococcus peroris	68891	27	33652	454.326	0
		Prevotella sp. oral taxon 473	712469	30	32508	438.881	44.2344
		Streptococcus sp. F0442	999425	26	31012	418.684	24.4758
		Prevotella intermedia	28131	30	30684	414.256	62.5097
		Streptococcus sp. M334	563038	27	28583	385.891	48.7143
		Streptococcus sp. SR4	1161417	24	27500	371.27	7.68392
		Streptococcus pseudopneumoniae	257758	25	26557	358.539	0
		Veillonella sp. 6_1_27	450749	21	23819	321.574	53.5798
		Alloprevotella tannerae	76122	17	23377	315.606	0
		Streptococcus sp. HSISS1	1316410	16	20749	280.126	6.4898
		Prevotella denticola	28129	20	20039	270.541	0
		Streptococcus australis	113107	11	14775	199.473	0
P4	SD_ADS	Prevotella sp. ICM33	1161412	348	285965	3860.65	0
		Prevotella melaninogenica	28132	345	216772	2926.51	0
		Prevotella jejuni	1177574	35	28931	390.58	0
		Streptococcus infantis	68892	17	28472	384.384	0
		Trueperella pyogenes	1661	6	21578	291.312	0
		Streptococcus mitis	28037	13	18067	243.912	0
		Atopobium sp. BS2	936550	6	17695	238.89	0
		Streptococcus pneumoniae	1313	16	16030	216.412	0
		Prevotella sp. C561	563031	28	15874	214.306	0
		Prevotella sp. oral taxon 306	712461	11	14725	198.794	0
		Prevotella scopos	589437	31	14522	196.053	0
		Streptococcus sp. M334	563038	5	11366	153.446	0
		Atopobium sp. ICM42b	1190620	3	10861	146.628	0
		Streptococcus sp. oral taxon 431	712633	7	9258	124.987	0
		Streptococcus equinus	1335	1	6894	93.0719	0
		Veillonella dispar	39778	6	6486	87.5637	0
		Prevotella sp. F0091	1227276	14	5397	72.8617	0
		Mycobacterium sp. 1100029.7	1834067	9	4285	57.8493	0
		Streptococcus sp. SK140	1095726	5	4265	57.5793	0
		Streptococcus sp. ACS2	936576	1	4066	54.8927	0
		Prevotella salivae	228604	2	3885	52.4491	0
		Prevotella histicola	470565	10	3644	49.1955	0
		Streptococcus sp. CCUG 49591	1860161	2	3036	40.9873	0
		Prevotella sp. oral taxon 473	712469	4	3022	40.7983	0
		Streptococcus sp. HPH0090	1203590	2	2920	39.4212	0
		Rothia mucilaginosa	43675	6	2603	35.1416	0
		Prevotella pallens	60133	4	2366	31.942	0
		Alloprevotella tannerae	76122	4	2206	29.7819	0
		Veillonella sp. oral taxon 780	671229	2	2148	28.9989	0
		Veillonella sp. ICM51a	936591	3	2000	27.0008	0
		Tetrasphaera japonica	99481	5	1832	24.7328	0
		Streptococcus pseudopneumoniae	257758	4	1793	24.2062	0
		Bacteroides dorei	357276	2	1679	22.6672	0
		Veillonella atypica	39777	1	1591	21.4792	0
		Prevotella amnii	419005	4	1588	21.4387	0
		Veillonella sp. HPA0037	1203593	3	1482	20.0076	0
		Leptomonas seymouri	5684	4	1315	17.753	0
		Veillonella sp. oral taxon 158	671228	2	1041	14.0539	0
		Veillonella sp. DNF00869	1384081	1	891	12.0289	0
		Sclerotinia borealis	77105	4	887	11.9749	0
		Moniliophthora perniciosa	153609	1	881	11.8939	0
		Streptococcus sp. M143	563037	1	835	11.2728	0
		Prevotella denticola	28129	2	684	9.23428	0
		Streptococcus sp. A12	1759399	1	648	8.74827	0
		Mycobacterium sp. 1554424.7	1834082	1	555	7.49273	0
		Streptomyces katrae	68223	1	553	7.46573	0
		Streptococcus sp. HSISM1	1316408	1	548	7.39823	0
		Actinomyces pacaensis	1852377	1	513	6.92571	0
		Prevotella maculosa	439703	1	433	5.84568	0
		Prevotella falsenii	515414	1	427	5.76468	0
P4	SD_SSD	Prevotella sp. ICM33	1161412	135	124487	1680.62	0
		Prevotella melaninogenica	28132	146	82136	1108.86	0
		Veillonella dispar	39778	1	10636	143.59	0
		Streptococcus sp. oral taxon 431	712633	4	9651	130.292	0
		Atopobium sp. ICM42b	1190620	3	8855	119.546	0
		Prevotella jejuni	1177574	14	8742	118.02	0
		Streptococcus sp. SK140	1095726	2	8009	108.124	0
		Prevotella scopos	589437	15	7679	103.669	0
		Streptococcus mitis	28037	6	7641	103.156	1.57841
		Prevotella sp. C561	563031	12	7196	97.1485	0
		Streptococcus infantis	68892	3	6422	86.6992	0
		Streptococcus salivarius	1304	2	5034	67.9607	0
		Trueperella pyogenes	1661	1	4482	60.5086	0
		Streptococcus sp. CCUG 49591	1860161	4	3837	51.8008	3.5534
		Veillonella sp. ICM51a	936591	1	3021	40.7845	0
		Prevotella sp. F0091	1227276	6	2933	39.5965	0
		Streptococcus pneumoniae	1313	4	1998	26.9737	0
		Veillonella sp. DNF00869	1384081	3	1866	25.1916	0
		Veillonella atypica	39777	1	1806	24.3816	0
		Prevotella sp. oral taxon 473	712469	2	1315	17.753	0
		Leptomonas seymouri	5684	2	715	9.65275	0
		Prevotella fusca	589436	1	711	9.59875	0
		Streptococcus sp. M334	563038	1	701	9.46374	0
		Prevotella dentalis	52227	1	701	9.46374	0
		Prevotella micans	189723	1	617	8.32971	0
		Penicillium nordicum	229535	1	574	7.7492	0
		Mycobacterium sp. 1100029.7	1834067	2	526	7.10118	0
		Prevotella salivae	228604	1	518	6.99318	0
		Veillonella rodentium	248315	1	504	6.80418	0
		Prevotella pallens	60133	1	457	6.16966	0
		Prevotella denticola	28129	1	400	5.40014	0
		Lactobacillus salivarius	1624	1	319	4.30661	0
		Porphyromonas gingivalis	837	1	298	4.0231	0
		Prevotella sp. BV3P1	1111130	1	276	3.7261	0
		Atopobium sp. BS2	936550	1	273	3.68559	0
		Prevotella sp. oral taxon 306	712461	1	265	3.57759	0
		Rothia mucilaginosa	43675	1	262	3.53709	0
		Aspergillus rambellii	308745	1	231	3.11858	0
		Prevotella	838	1	207	2.79457	0
		Streptococcus sp. F0442	999425	1	205	2.76757	0
		Prevotella amnii	419005	1	197	2.65957	0
		Prevotella sp. oral taxon 299	652716	1	185	2.49756	0
		Prevotella maculosa	439703	1	184	2.48406	0
		Porphyromonas	836	1	170	2.29506	0
P5	HD_ADS	Chroococcidiopsis thermalis	54299	6	8519	60.1567	6.92403
		Scytonema millei	1245922	4	4877	34.4388	0
		Acinetobacter sp. 479375	1310601	2	4362	30.8021	0
		Prevotella sp. P5-125	1602172	2	3529	24.9199	0
		Kocuria sp. SM24M-10	1660349	2	3079	21.7423	0
		Tepidiphilus thermophilus	876478	2	2361	16.6721	0
		Actinomyces provencensis	1720198	2	2130	15.0409	0
		Acinetobacter bouvetii	202951	2	2122	14.9844	0
		Allomyces macrogynus	28583	4	1943	13.7204	0
		Bacillus sp. MKU004	1849370	2	1931	13.6357	0
		Knoellia subterranea	184882	2	1842	13.0072	0
		Dietzia alimentaria	665550	3	1793	12.6612	0
		Gluconobacter japonicus	376620	1	1750	12.3576	0
		Sclerotinia borealis	77105	5	1684	11.8915	0
		Acinetobacter sp. VT 511	1675902	2	1594	11.256	0
		Mycobacterium sp. 1100029.7	1834067	5	1567	11.0653	0
		Chryseobacterium sp. FH1	1233951	2	1558	11.0018	0
		Tessaracoccus flavus	1610493	1	1539	10.8676	0
		Pseudonocardia autotrophica	2074	2	1497	10.571	0
		Arthrobacter sp. Soil782	1736410	1	1465	10.3451	0
		Methylobacterium gossipiicola	582675	1	1410	9.95668	0
		Atopobium sp. BS2	936550	1	1366	9.64597	0
		Mycobacterium sp. QIA-37	1561223	1	1343	9.48356	0
		Pseudomonas sp. RIT357	1470593	1	1296	9.15167	0
		Roseomonas mucosa	207340	1	1248	8.81272	0
		Sphingomonas pruni	40683	1	1242	8.77035	0
		Cordyceps militaris	73501	1	1212	8.55851	0
		Pedobacter rhizosphaerae	390241	1	1189	8.39609	0
		Faecalicoccus pleomorphus	1323	1	1187	8.38197	0
		Skermanella aerolata	393310	1	1175	8.29723	0
		Meiothermus ruber	277	1	1134	8.00771	0
		Rubellimicrobium mesophilum	1123067	1	1077	7.60521	0
		Brevundimonas diminuta	293	1	1052	7.42867	0
		Leptosphaeria maculans	5022	1	1038	7.32981	0
		Veillonella sp. oral taxon 158	671228	1	1034	7.30156	0
		Gluconobacter frateurii	38308	1	1025	7.23801	0
		Pseudomonas deceptionensis	882211	1	1021	7.20976	0
		Paracoccus alcaliphilus	34002	1	1014	7.16033	0
		Frigoribacterium sp. Leaf263	1736313	1	1005	7.09678	0
		Eubacterium sp. ER2	1519438	1	989	6.9838	0
		Rhizobium sp. Leaf306	1736330	1	951	6.71546	0
		Tetrasphaera australiensis	99480	1	939	6.63072	0
		Brachybacterium muris	219301	1	935	6.60248	0
		Prevotella sp. F0091	1227276	1	912	6.44006	0
		Diaporthe ampelina	1214573	2	828	5.8469	0
		Sphingobium baderi	1332080	1	816	5.76216	0
		Acinetobacter sp. CIP 101934	1144661	1	803	5.67036	0
		Pararheinheimera mesophila	1547515	1	768	5.42321	0
		Streptococcus cristatus	45634	1	742	5.23961	0
		Pseudomonas lactis	1615674	2	706	4.9854	0
P5	HD_SSD	Chroococcidiopsis thermalis	54299	5	8861	62.5709	10.6655
		Geobacillus sp. CAMR12739	1482738	2	2296	16.2129	0
		Scytonema millei	1245922	2	2165	15.2879	0
		Bacillus sp. MKU004	1849370	2	1948	13.7556	0
		Bacillus andreraoultii	1499685	1	1810	12.7811	0
		Acinetobacter sp. CIP 101934	1144661	2	1582	11.1711	0
		Oceaniovalibus guishaninsula	1046117	1	1542	10.8886	0
		Penicillium nordicum	229535	2	1529	10.7968	0
		Kocuria sp. SM24M-10	1660349	1	1517	10.7121	0
		Runella zeae	94255	2	1475	10.4155	0
		Delftia sp. 670	1537702	1	1464	10.3379	0
		Methylobacterium gossipiicola	582675	1	1400	9.88593	0
		Actinomyces provencensis	1720198	1	1262	8.91146	0
		Mycobacterium sp. 1100029.7	1834067	2	1211	8.55133	0
		Lactobacillus helveticus	1587	1	1116	7.8805	0
		Devosia elaeis	1770058	1	1097	7.74633	0
		butyrate-producing bacterium SM4/1	245012	1	1065	7.52037	0
		Sphingobium sp. MI1205	407020	1	1054	7.44269	0
		Sphingobacteriaceae bacterium GW460-11-11-14-LB5	1986952	1	1015	7.1673	0
		Gluconobacter frateurii	38308	1	1009	7.12493	0
		Eubacterium sp. ER2	1519438	1	983	6.94133	0
		Mycolicibacterium aurum	1791	1	954	6.73655	0
		Acinetobacter schindleri	108981	1	953	6.72949	0
		Acinetobacter tjernbergiae	202955	1	885	6.24932	0
		Pichia kudriavzevii	4909	1	878	6.19989	0
		Clostridium sp. ATCC BAA-442	649724	1	802	5.66322	0
		Sphingomonas sp. Leaf33	1736215	1	797	5.62792	0
		Pseudonocardia autotrophica	2074	1	743	5.2466	0
		Paraburkholderia tropica	92647	1	653	4.61108	0
		Tepidiphilus thermophilus	876478	1	621	4.38511	0
		Mucilaginibacter sp. PAMC 26640	1300914	1	586	4.13797	0
		Sphingobium sp. TCM1	453246	1	544	3.84139	0
		Aspergillus ochraceoroseus	138278	1	538	3.79902	0
		Krasilnikoviella flava	526729	1	515	3.63661	0
		Streptomyces filamentosus	67294	1	510	3.6013	0
		Diaporthe ampelina	1214573	1	455	3.21293	0
		Allomyces macrogynus	28583	1	449	3.17056	0
		Aliihoeflea sp. 2WW	1381123	1	392	2.76806	0
		Aspergillus rambellii	308745	1	377	2.66214	0
		Geodermatophilus nigrescens	1070870	1	306	2.16078	0
		Metarhizium album	92629	1	242	1.70885	0
P5	SD_ADS	Sclerotinia borealis	77105	6	1885	13.3109	0
		Mycobacterium sp. 1100029.7	1834067	2	1124	7.93709	0
		Tetrasphaera japonica	99481	2	947	6.68721	0
		Allomyces macrogynus	28583	2	747	5.27491	0
		Streptomyces filamentosus	67294	2	700	4.94303	0
		Arcobacter lekithochrous	1904463	2	525	3.70727	0
		Aspergillus ochraceoroseus	138278	2	468	3.30477	0
		Madurella mycetomatis	100816	1	448	3.16354	0
		Caballeronia udeis	1232866	1	329	2.32322	0
		Pseudogymnoascus sp. VKM F-4514 (FW-929)	1420908	1	299	2.11138	0
		Penicillium nordicum	229535	1	271	1.91366	0
		Reticulomyxa filosa	46433	1	265	1.87129	0
		Microbacterium sp. Root553	1736556	1	258	1.82186	0
		Sphaerulina musiva	85929	1	256	1.80774	0
		Blastomyces parvus	2060905	1	256	1.80774	0
		Aspergillus rambellii	308745	1	250	1.76537	0
		Leishmania donovani	5661	1	249	1.7583	0
P5	SD_SSD	Sclerotinia borealis	77105	4	1359	9.59629	0
		Allomyces macrogynus	28583	1	400	2.82451	0
		Pseudogymnoascus sp. VKM F-4514 (FW-929)	1420908	1	349	2.46439	0
		Pseudomonas lactis	1615674	1	332	2.34435	0
		Paramecium tetraurelia	5888	1	267	1.88536	0
		Tetrasphaera japonica	99481	1	156	1.10156	0
P6	HD_ADS	Streptococcus sp. C150	435842	41412	46035126	158705	0
		Streptococcus sp. HSISS3	1316412	29874	34326507	118340	0
		Streptococcus sp. HSISS2	1316411	25835	29906071	103101	0
		Streptococcus salivarius	1304	3979	4002856	13799.8	18.2851
		Lactobacillus rhamnosus	47715	1882	2271413	7830.66	0
		Lactobacillus oris	1632	1915	2150665	7414.38	0
		Streptococcus mitis	28037	1847	1875626	6466.19	115.957
		Streptococcus equinus	1335	1130	1207549	4163.01	0
		Streptococcus thermophilus	1308	876	775715	2674.27	0
		Streptococcus sp. FDAARGOS_192	1839799	674	715328	2466.08	10.135
		Lactobacillus fermentum	1613	593	569711	1964.07	117.078
		Streptococcus sp. HSISM1	1316408	506	530475	1828.8	0
		Streptococcus pneumoniae	1313	557	504116	1737.93	55.6842
		Streptococcus vestibularis	1343	516	491496	1694.42	0
		Streptococcus sp. ACS2	936576	506	478994	1651.32	21.4844
		Streptococcus parasanguinis	1318	441	429372	1480.25	0
		Streptococcus sp. HSISS1	1316410	354	368456	1270.25	0
		Streptococcus sp. F0442	999425	361	360549	1242.99	32.6702
		Streptococcus sp. SR4	1161417	342	327099	1127.67	9.32935
		Streptococcus australis	113107	283	286064	986.201	20.9589
		Streptococcus peroris	68891	269	279651	964.093	0
		Streptococcus infantis	68892	296	271369	935.541	21.7062
		Streptococcus sp. M334	563038	259	260809	899.135	88.3194
		Streptococcus pseudopneumoniae	257758	227	222181	765.966	19.0207
		Streptococcus sp. I-G2	1156431	192	200002	689.504	5.61629
		Streptococcus sp. CCUG 49591	1860161	153	149769	516.326	11.4778
		Streptococcus sp. I-P16	1156433	137	139634	481.386	0
		Rothia mucilaginosa	43675	91	78117	269.307	0
		Streptococcus sp. A12	1759399	54	55043	189.76	0
		Streptococcus infantarius	102684	49	54948	189.432	8.8623
		Streptococcus sp. DD04	1776578	41	48890	168.548	0
		Streptococcus	1301	98	42716	147.263	7.63629
		Streptococcus sp. SK140	1095726	47	41597	143.405	0
		Lactobacillus paracasei	1597	30	38118	131.411	0
		Eubacterium rectale	39491	32	35007	120.686	0
		Streptococcus sp. oral taxon 431	712633	31	30982	106.81	0
		Streptococcus porcinus	1340	29	29269	100.904	0
		Streptococcus suis	1307	24	22984	79.237	0
		Streptococcus sp. oral taxon 058	712622	25	22943	79.0956	12.8439
		Streptococcus sp. oral taxon 064	712624	20	17834	61.4824	7.88149
		Streptococcus intermedius	1338	22	16407	56.5629	0
		Selenomonas sp. oral taxon 136	713030	13	16049	55.3287	0
		Streptococcus sp. HPH0090	1203590	20	15704	54.1393	0
		Streptococcus acidominimus	1326	14	13429	46.2963	0
		Selenomonas sp. FOBRC6	936572	11	13085	45.1103	8.10334
		Streptococcus pyogenes	1314	16	13012	44.8587	0
		Streptococcus agalactiae	1311	12	11054	38.1085	0
		Streptococcus sp. DD10	1777878	13	10708	36.9157	0
		Streptococcus cristatus	45634	9	10542	36.3434	0
		Streptococcus sp. CM6	936580	12	9234	31.8341	0
P6	HD_SSD	Streptococcus sp. C150	435842	35694	40022267	137977	0
		Streptococcus sp. HSISS3	1316412	25749	30110663	103806	0
		Streptococcus sp. HSISS2	1316411	21857	25519323	87977.8	0
		Streptococcus salivarius	1304	3520	3532256	12177.4	0
		Lactobacillus rhamnosus	47715	1715	2088488	7200.06	0
		Lactobacillus oris	1632	1585	1751672	6038.89	0
		Streptococcus mitis	28037	1577	1665423	5741.54	87.2228
		Streptococcus equinus	1335	1005	1076177	3710.12	0
		Streptococcus thermophilus	1308	692	599419	2066.5	0
		Streptococcus sp. FDAARGOS_192	1839799	558	597453	2059.72	0
		Streptococcus pneumoniae	1313	503	470212	1621.05	28.3326
		Lactobacillus fermentum	1613	490	468020	1613.5	86.9262
		Streptococcus sp. ACS2	936576	476	460030	1585.95	6.60105
		Streptococcus sp. HSISM1	1316408	427	444735	1533.22	0
		Streptococcus vestibularis	1343	451	441081	1520.63	0
		Streptococcus parasanguinis	1318	400	405518	1398.02	7.03123
		Streptococcus sp. F0442	999425	357	359589	1239.68	24.4758
		Streptococcus sp. SR4	1161417	301	305824	1054.33	7.68392
		Streptococcus sp. HSISS1	1316410	275	277903	958.07	6.4898
		Streptococcus australis	113107	268	276127	951.947	0
		Streptococcus sp. M334	563038	238	236581	815.613	48.7143
		Streptococcus infantis	68892	241	225614	777.804	36.684
		Streptococcus peroris	68891	186	197396	680.522	0
		Streptococcus pseudopneumoniae	257758	188	183508	632.643	0
		Streptococcus sp. I-G2	1156431	145	157049	541.426	0
		Streptococcus sp. CCUG 49591	1860161	132	145270	500.818	6.40821
		Streptococcus sp. I-P16	1156433	84	84474	291.224	0
		Rothia mucilaginosa	43675	63	61189	210.949	2.72201
		Streptococcus sp. DD04	1776578	37	50986	175.774	0
		Streptococcus sp. A12	1759399	47	50529	174.199	0
		Streptococcus sp. SK140	1095726	41	37549	129.45	0
		Streptococcus	1301	74	33370	115.043	8.24019
		Streptococcus porcinus	1340	29	32926	113.512	0
		Eubacterium rectale	39491	31	32227	111.103	0
		Streptococcus sp. oral taxon 058	712622	27	24098	83.0778	6.41563
		Streptococcus sp. oral taxon 431	712633	25	23708	81.7333	0
		Lactobacillus paracasei	1597	17	21655	74.6556	0
		Selenomonas sp. oral taxon 136	713030	17	20900	72.0527	0
		Streptococcus intermedius	1338	20	16479	56.8113	0
		Streptococcus suis	1307	17	15390	53.057	7.95834
		Streptococcus sp. oral taxon 064	712624	14	12698	43.7763	4.34631
		Streptococcus agalactiae	1311	10	11717	40.3943	0
		Streptococcus sp. DD10	1777878	12	10932	37.688	0
		Streptococcus sp. SR1	1161416	11	10278	35.4334	3.38953
		Streptococcus acidominimus	1326	9	9515	32.8029	0
		Streptococcus anginosus	1328	9	9444	32.5582	0
		Lactobacillus brevis	1580	5	8030	27.6834	0
		Streptococcus sp. oral taxon 071	712630	11	7863	27.1077	0
		Streptococcus sp. HPH0090	1203590	11	7370	25.4081	0
		Streptococcus sp. DD13	1777881	6	6636	22.8776	0
P6	SD_ADS	Streptococcus sp. C150	435842	2390	2122285	7316.53	0
		Streptococcus sp. HSISS3	1316412	1423	1572005	5419.45	0
		Streptococcus sp. HSISS2	1316411	1175	1243458	4286.79	0
		Streptococcus mitis	28037	113	266007	917.053	0
		Lactobacillus oris	1632	259	224836	775.117	0
		Streptococcus salivarius	1304	264	161467	556.654	0
		Lactobacillus fermentum	1613	144	53161	183.271	0
		Streptococcus sp. HSISM1	1316408	32	38755	133.607	0
		Streptococcus equinus	1335	67	35969	124.002	0
		Streptococcus thermophilus	1308	90	35117	121.065	0
		Streptococcus sp. ACS2	936576	62	33868	116.759	0
		Streptococcus sp. M334	563038	17	32957	113.619	0
		Lactobacillus rhamnosus	47715	17	31229	107.661	0
		Streptococcus pneumoniae	1313	38	27546	94.9642	0
		Streptococcus sp. FDAARGOS_192	1839799	41	25445	87.7211	0
		Streptococcus pseudopneumoniae	257758	15	23958	82.5947	0
		Streptococcus vestibularis	1343	46	19558	67.4258	0
		Streptococcus sp. F0442	999425	26	18698	64.4609	0
		Streptococcus australis	113107	22	15522	53.5117	0
		Streptococcus sp. CCUG 49591	1860161	6	14102	48.6163	0
		Streptococcus parasanguinis	1318	25	11948	41.1905	0
		Streptococcus sp. SR4	1161417	25	10749	37.0569	0
		Streptococcus sp. HSISS1	1316410	22	9857	33.9818	0
		Streptococcus	1301	31	8567	29.5345	0
		Streptococcus uberis	1349	1	7578	26.125	0
		Selenomonas sp. oral taxon 136	713030	2	7235	24.9425	0
		Streptococcus sp. I-G2	1156431	11	6343	21.8674	0
		Streptococcus peroris	68891	9	6167	21.2606	0
		Streptococcus infantis	68892	12	5764	19.8713	0
		Streptococcus oralis	1303	4	5755	19.8402	0
		Streptococcus sp. A12	1759399	11	4598	15.8515	0
		Rothia mucilaginosa	43675	9	4236	14.6035	0
		Mycobacterium sp. 1100029.7	1834067	10	3932	13.5555	0
		Streptococcus sanguinis	1305	9	3495	12.0489	0
		Streptococcus infantarius	102684	2	2941	10.139	0
		Tetrasphaera japonica	99481	6	2589	8.92552	0
		Streptococcus sp. SK643	1095727	3	2353	8.11191	0
		Leptomonas seymouri	5684	6	2345	8.08433	0
		Sclerotinia borealis	77105	6	2210	7.61893	0
		Streptococcus sp. oral taxon 058	712622	5	2189	7.54653	0
		Streptococcus sp. SK140	1095726	6	1985	6.84324	0
		Streptococcus sp. I-P16	1156433	4	1890	6.51573	0
		Streptococcus sp. DD04	1776578	3	1823	6.28475	0
		Babesia bigemina	5866	4	1721	5.93311	0
		Streptococcus gordonii	1302	4	1664	5.7366	0
		Streptococcus suis	1307	2	1545	5.32635	0
		Streptococcus sp. oral taxon 064	712624	1	1246	4.29556	0
		Mycolicibacterium malmesburyense	1566886	2	1139	3.92668	0
		Streptococcus sp. HPH0090	1203590	2	1086	3.74396	0
		Atopobium sp. BS2	936550	4	1076	3.70949	0
P6	SD_SSD	Streptococcus sp. C150	435842	1721	1611877	5556.94	0
		Streptococcus sp. HSISS3	1316412	1123	1222463	4214.44	0
		Streptococcus sp. HSISS2	1316411	915	1022244	3524.18	0
		Lactobacillus oris	1632	185	167259	576.625	0
		Streptococcus mitis	28037	61	149117	514.081	1.57841
		Streptococcus salivarius	1304	217	103152	355.616	0
		Streptococcus equinus	1335	61	52031	179.377	0
		Lactobacillus fermentum	1613	116	38139	131.484	0
		Streptococcus sp. M334	563038	14	28997	99.9671	0
		Streptococcus thermophilus	1308	74	27460	94.6683	0
		Streptococcus sp. FDAARGOS_192	1839799	28	26823	92.4722	0
		Lactobacillus rhamnosus	47715	8	22011	75.8829	0
		Streptococcus parasanguinis	1318	24	19530	67.3296	0
		Streptococcus vestibularis	1343	40	15339	52.8812	0
		Streptococcus pneumoniae	1313	20	14080	48.5408	0
		Streptococcus australis	113107	13	13196	45.4932	0
		Streptococcus sp. F0442	999425	13	12854	44.3141	0
		Streptococcus sp. HSISM1	1316408	22	11092	38.2396	0
		Streptococcus infantis	68892	18	10966	37.8053	0
		Streptococcus sp. ACS2	936576	22	9724	33.5235	0
		Streptococcus sp. CCUG 49591	1860161	5	9639	33.2304	3.5534
		Streptococcus sp. SR4	1161417	20	8835	30.4586	0
		Streptococcus pseudopneumoniae	257758	7	6362	21.933	3.18061
		Streptococcus	1301	21	6310	21.7537	0
		Streptococcus sp. A12	1759399	10	6032	20.7953	0
		Selenomonas sp. oral taxon 136	713030	1	5650	19.4784	0
		Streptococcus sp. HSISS1	1316410	11	4019	13.8555	0
		Streptococcus sanguinis	1305	10	3772	13.004	0
		Streptococcus sp. DD04	1776578	4	3511	12.1042	0
		Streptococcus sp. I-G2	1156431	6	2635	9.08416	0
		Streptococcus intermedius	1338	5	2368	8.16368	0
		Tetrasphaera japonica	99481	6	1841	6.34684	0
		Streptococcus oralis	1303	3	1799	6.20205	0
		Sclerotinia borealis	77105	5	1649	5.68492	0
		Primate bocaparvovirus 1	1511871	5	1444	4.97819	0
		Streptococcus sp. SK140	1095726	2	1430	4.92992	0
		Streptococcus peroris	68891	6	1393	4.80236	0
		Rothia mucilaginosa	43675	5	1210	4.17147	0
		Streptococcus sp. I-P16	1156433	3	1181	4.0715	0
		Lactobacillus reuteri	1598	1	1066	3.67503	0
		Pseudomonas lactis	1615674	4	1061	3.6578	0
		Granulicatella elegans	137732	3	1038	3.5785	0
		Mycobacterium sp. 1100029.7	1834067	4	1004	3.46129	0
		Clostridium botulinum	1491	3	943	3.25099	0
		Streptococcus cristatus	45634	2	876	3.02001	0
		Streptococcus infantarius	102684	2	870	2.99932	0
		Streptococcus gordonii	1302	2	825	2.84419	0
		Streptococcus acidominimus	1326	1	749	2.58218	0
		Streptococcus sinensis	176090	2	687	2.36843	0
		Atopobium sp. BS2	936550	3	644	2.22019	0
P7	HD_ADS	Streptococcus dysgalactiae	1334	2102	2122445	12633	0
		Rothia mucilaginosa	43675	2441	2111292	12566.6	0
		Streptococcus mitis	28037	1827	1684211	10024.6	115.957
		Gemella haemolysans	1379	1433	1319911	7856.22	5.27768
		Streptococcus salivarius	1304	958	886024	5273.69	18.2851
		Streptococcus infantis	68892	964	819359	4876.89	21.7062
		Streptococcus intermedius	1338	851	769584	4580.63	0
		Streptococcus sp. HSISM1	1316408	716	687570	4092.47	0
		Streptococcus sp. M334	563038	713	638023	3797.56	88.3194
		Streptococcus parasanguinis	1318	649	593216	3530.87	0
		Haemophilus parainfluenzae	729	538	535234	3185.76	0
		Streptococcus sanguinis	1305	575	498679	2968.18	164.005
		Granulicatella adiacens	46124	507	493623	2938.08	0
		Granulicatella elegans	137732	518	447107	2661.22	0
		Streptococcus pneumoniae	1313	531	439760	2617.49	55.6842
		Streptococcus gordonii	1302	455	384619	2289.28	92.0208
		Actinomyces sp. ICM47	936548	368	374927	2231.6	0
		Gemella morbillorum	29391	376	341384	2031.95	0
		Streptococcus peroris	68891	394	329670	1962.22	0
		Streptococcus sp. CCUG 49591	1860161	336	305982	1821.23	11.4778
		Abiotrophia defectiva	46125	301	305446	1818.04	37.2473
		Parvimonas micra	33033	358	282744	1682.92	0
		Atopobium sp. ICM42b	1190620	299	280969	1672.35	0
		Atopobium sp. BS2	936550	272	275203	1638.03	0
		Solobacterium moorei	102148	251	252074	1500.36	0
		Streptococcus pseudopneumoniae	257758	240	210910	1255.35	19.0207
		Neisseria mucosa	488	198	204276	1215.87	112.933
		Streptococcus sp. SK140	1095726	223	202098	1202.9	0
		Actinomyces dentalis	272548	207	198483	1181.39	6.30519
		Streptococcus sp. oral taxon 431	712633	185	166267	989.635	0
		Streptococcus sp. ACS2	936576	171	161968	964.047	21.4844
		Streptococcus oralis	1303	176	147473	877.771	131.417
		Streptococcus equinus	1335	150	144735	861.475	0
		uncultured bacterium	77133	169	144731	861.451	54.9836
		Haemophilus sp. CCUG 60358	1859695	131	128979	767.694	0
		Fusobacterium nucleatum	851	150	125781	748.659	61.7792
		Leptotrichia sp. oral taxon 498	712368	165	123580	735.558	0
		Streptococcus sp. F0442	999425	139	123284	733.796	32.6702
		Corynebacterium durum	61592	96	111461	663.425	41.3224
		Streptococcus sp. FDAARGOS_192	1839799	116	107943	642.486	10.135
		Veillonella dispar	39778	107	104596	622.564	9.85478
		Neisseria cinerea	483	97	100779	599.845	0
		Peptostreptococcus stomatis	341694	96	99149	590.143	0
		Streptococcus pyogenes	1314	108	96903	576.775	0
		Streptococcus sp. AS14	936577	109	95219	566.751	15.0858
		Streptococcus sp. SK643	1095727	110	90359	537.824	85.412
		Eubacterium brachy	35517	83	85492	508.855	0
		Streptococcus australis	113107	91	77840	463.31	20.9589
		Actinomyces sp. ICM54	936549	67	76025	452.507	9.46946
		Haemophilus sputorum	1078480	80	74290	442.18	0
P7	HD_SSD	Rothia mucilaginosa	43675	1628	1423084	8470.29	2.72201
		Streptococcus dysgalactiae	1334	1269	1255828	7474.77	0
		Streptococcus mitis	28037	1072	980676	5837.05	87.2228
		Gemella haemolysans	1379	843	799378	4757.95	13.6174
		Streptococcus salivarius	1304	582	564751	3361.44	0
		Streptococcus infantis	68892	568	476218	2834.48	36.684
		Streptococcus intermedius	1338	534	465735	2772.09	0
		Streptococcus sp. HSISM1	1316408	479	453559	2699.61	0
		Streptococcus parasanguinis	1318	418	377672	2247.93	7.03123
		Streptococcus sp. M334	563038	408	357238	2126.3	48.7143
		Haemophilus parainfluenzae	729	333	323761	1927.05	0
		Streptococcus pneumoniae	1313	363	307957	1832.98	28.3326
		Streptococcus sanguinis	1305	347	291111	1732.71	119.123
		Granulicatella adiacens	46124	292	286705	1706.49	0
		Granulicatella elegans	137732	306	271579	1616.46	0
		Actinomyces sp. ICM47	936548	240	249122	1482.79	0
		Gemella morbillorum	29391	248	230214	1370.25	0
		Streptococcus gordonii	1302	231	206929	1231.66	31.5219
		Streptococcus peroris	68891	226	201787	1201.05	0
		Parvimonas micra	33033	217	181533	1080.5	0
		Atopobium sp. ICM42b	1190620	200	180380	1073.63	0
		Abiotrophia defectiva	46125	182	180115	1072.06	66.9895
		Streptococcus sp. CCUG 49591	1860161	197	172686	1027.84	6.40821
		Atopobium sp. BS2	936550	162	167165	994.977	0
		Solobacterium moorei	102148	158	155051	922.874	0
		Neisseria mucosa	488	138	134026	797.732	142.916
		Streptococcus pseudopneumoniae	257758	143	132229	787.036	0
		Actinomyces dentalis	272548	116	112060	666.988	6.21537
		Streptococcus sp. oral taxon 431	712633	116	109083	649.269	0
		Streptococcus sp. SK140	1095726	108	93953	559.214	0
		Streptococcus sp. ACS2	936576	102	91527	544.775	6.60105
		Streptococcus sp. F0442	999425	91	84722	504.271	24.4758
		uncultured bacterium	77133	97	84291	501.706	83.5292
		Streptococcus oralis	1303	97	83664	497.974	85.1758
		Actinomyces odontolyticus	1660	72	82696	492.212	79.7985
		Haemophilus sp. CCUG 60358	1859695	87	82388	490.379	0
		Fusobacterium nucleatum	851	94	82212	489.331	71.1578
		Streptococcus equinus	1335	87	80329	478.123	0
		Streptococcus sp. FDAARGOS_192	1839799	74	67872	403.979	0
		Veillonella dispar	39778	68	65431	389.45	0
		Streptococcus sp. NPS 308	1902136	65	64057	381.271	61.1672
		Corynebacterium durum	61592	51	61860	368.195	72.2184
		Leptotrichia sp. oral taxon 498	712368	87	61096	363.647	0
		Neisseria cinerea	483	51	57985	345.131	0
		Streptococcus sp. SK643	1095727	70	57923	344.762	57.0212
		Actinomyces sp. ICM54	936549	50	55216	328.649	1.14962
		Prevotella histicola	470565	55	52268	311.103	1.45371
		Haemophilus sputorum	1078480	59	51049	303.847	0
		Peptostreptococcus stomatis	341694	49	49684	295.722	0
		Streptococcus sp. AS14	936577	56	49641	295.467	26.2707
P7	SD_ADS	Neisseria cinerea	483	23	132774	790.274	0
		Streptococcus mitis	28037	19	39025	232.278	0
		Neisseria mucosa	488	7	31206	185.739	0
		Porphyromonas endodontalis	28124	13	27013	160.782	0
		Streptococcus peroris	68891	5	22873	136.141	0
		Prevotella pallens	60133	6	19809	117.904	0
		Porphyromonas gingivalis	837	5	19082	113.576	0
		Haemophilus haemolyticus	726	3	18529	110.285	0
		Gemella haemolysans	1379	4	17049	101.476	0
		Prevotella sp. ICM33	1161412	8	16783	99.8928	0
		Haemophilus parainfluenzae	729	7	15030	89.4589	0
		Haemophilus sp. oral taxon 036	712310	1	14823	88.2268	0
		Prevotella melaninogenica	28132	5	14228	84.6853	0
		Haemophilus sp. CCUG 66565	1859694	5	14016	83.4235	0
		Prevotella sp. oral taxon 306	712461	3	13185	78.4774	0
		Fusobacterium periodonticum	860	1	13052	77.6858	0
		Veillonella sp. DNF00869	1384081	1	12383	73.7039	0
		Streptococcus infantis	68892	6	11377	67.7161	0
		Prevotella intermedia	28131	12	11011	65.5377	0
		Veillonella dispar	39778	2	10941	65.1211	0
		Streptococcus dysgalactiae	1334	8	10104	60.1392	0
		Lachnoanaerobaculum sp. MSX33	936596	2	10077	59.9785	0
		Prevotella sp. oral taxon 473	712469	4	9968	59.3297	0
		Neisseria subflava	28449	2	9466	56.3418	0
		Gemella morbillorum	29391	2	8308	49.4494	0
		Haemophilus sp. oral taxon 851	762964	2	7931	47.2055	0
		Veillonella atypica	39777	3	7754	46.152	0
		Prevotella sp. C561	563031	3	7545	44.908	0
		Streptococcus equinus	1335	1	7369	43.8604	0
		Fusobacterium nucleatum	851	3	7367	43.8485	0
		Streptococcus sp. M334	563038	4	6970	41.4856	0
		Aggregatibacter sp. oral taxon 458	712148	2	6718	39.9857	0
		Streptococcus oralis	1303	3	6706	39.9143	0
		Campylobacter concisus	199	1	6571	39.1107	0
		Streptococcus salivarius	1304	1	6553	39.0036	0
		Prevotella oulorum	28136	1	6114	36.3907	0
		candidate division TM7 single-cell isolate TM7a	447454	1	6007	35.7538	0
		Prevotella baroniae	305719	1	5924	35.2598	0
		Prevotella salivae	228604	3	5404	32.1647	0
		Streptococcus intermedius	1338	2	5025	29.9089	0
		Neisseria meningitidis	487	1	4943	29.4208	0
		Veillonella sp. ACP1	936588	1	4617	27.4805	0
		Veillonella sp. oral taxon 780	671229	1	4605	27.4091	0
		Streptococcus sp. C300	563036	1	3306	19.6774	0
		Catonella morbi	43997	1	3227	19.2072	0
		Streptococcus pseudopneumoniae	257758	4	2835	16.874	0
		Alloprevotella rava	671218	2	2561	15.2431	0
		Veillonella sp. ICM51a	936591	3	2476	14.7372	0
		Neisseria sicca	490	2	2049	12.1957	0
		Eikenella sp. NML130454	1795832	1	1932	11.4993	0
P7	SD_SSD	Streptococcus mitis	28037	8	19360	115.231	1.57841
		Prevotella sp. oral taxon 306	712461	3	13654	81.2687	0
		Neisseria cinerea	483	3	13312	79.2331	0
		Prevotella sp. ICM33	1161412	3	11449	68.1445	0
		Parvimonas micra	33033	2	10863	64.6567	0
		Granulicatella elegans	137732	2	10175	60.5617	0
		Stomatobaculum longum	796942	1	8372	49.8302	0
		Haemophilus sp. oral taxon 036	712310	1	7759	46.1816	0
		Prevotella pallens	60133	3	7103	42.2771	0
		Porphyromonas endodontalis	28124	2	7061	42.0271	0
		Leptotrichia wadei	157687	1	6928	41.2355	0
		Streptococcus sp. M334	563038	2	6632	39.4737	0
		Streptococcus sp. GMD4S	1169673	1	6469	38.5035	0
		Haemophilus sp. oral taxon 851	762964	1	4747	28.2542	0
		Prevotella sp. oral taxon 473	712469	2	4453	26.5043	0
		Veillonella sp. ICM51a	936591	1	4208	25.046	0
		Streptococcus dysgalactiae	1334	1	4019	23.9211	0
		Streptococcus pseudopneumoniae	257758	1	4000	23.808	3.18061
		Neisseria sicca	490	1	3493	20.7904	0
		Prevotella histicola	470565	2	3069	18.2667	0
		Prevotella sp. S7-1-8	1284775	1	2592	15.4276	0
		Veillonella parvula	29466	1	1368	8.14235	0
		Neisseria mucosa	488	2	1339	7.96974	0
		Actinomyces sp. oral taxon 180	651609	1	1278	7.60667	0
		Prevotella sp. C561	563031	1	1257	7.48167	0
		Porphyromonas gingivalis	837	1	1241	7.38644	0
		Alloprevotella rava	671218	1	949	5.64846	0
		Prevotella intermedia	28131	2	920	5.47585	0
		Lautropia mirabilis	47671	1	685	4.07713	0
		Prevotella melaninogenica	28132	1	602	3.58311	0
		Actinomyces sp. ICM54	936549	1	496	2.9522	0
		Aggregatibacter sp. oral taxon 458	712148	1	480	2.85696	0
		Gemella haemolysans	1379	1	468	2.78554	0
		Porphyromonas sp. oral taxon 278	712437	1	462	2.74983	0
		Pseudomonas sp. ICMP 19500	1208102	1	455	2.70816	0
		Streptococcus pneumoniae	1313	1	331	1.97011	0
		Actinomyces dentalis	272548	1	312	1.85703	0
		Pseudoloma neurophilia	146866	1	307	1.82727	0
		Arcobacter lekithochrous	1904463	1	296	1.76179	0
		Veillonella sp. HPA0037	1203593	1	291	1.73203	0
		Streptococcus	1301	1	285	1.69632	0
		Neisseria polysaccharea	489	1	241	1.43443	0
		Corynebacterium durum	61592	1	238	1.41658	0
		Prevotella jejuni	1177574	1	238	1.41658	0
		Selenomonas sp. oral taxon 126	712528	1	202	1.20231	0
P8	HD_ADS	Tropheryma whipplei	2039	26929	36121235	184623	0
		Rhodococcus qingshengii	334542	7	13516	69.0832	0
		Acinetobacter harbinensis	1353941	10	9122	46.6245	0
		Brevundimonas diminuta	293	8	8159	41.7024	0
		Prevotella oulorum	28136	8	7501	38.3392	0
		Catenovulum maritimum	1513271	4	5877	30.0386	0
		Facklamia languida	82347	5	5460	27.9072	0
		Burkholderia sp. YI23	1097668	7	5168	26.4148	0
		Prevotella sp. P5-60	1602170	3	4718	24.1147	0
		Sphingobium faniae	570446	4	4503	23.0158	0
		Actinomyces sp. ICM47	936548	3	4302	21.9884	0
		Sphingomonas sp. LM7	1938607	5	4197	21.4518	0
		Pseudomonas sp. 02C 26	2054914	3	4061	20.7566	0
		Meyerozyma guilliermondii	4929	4	4036	20.6289	0
		Sphingopyxis	165697	3	4004	20.4653	0
		Pseudomonas palleroniana	191390	2	3987	20.3784	0
		Pseudomonas sihuiensis	1274359	3	3606	18.431	0
		Mycobacterium sp. QIA-37	1561223	2	3423	17.4957	0
		Byssochlamys spectabilis	264951	6	3329	17.0152	0
		Methylobacterium aquaticum	270351	4	3279	16.7597	0
		Microbacterium oleivorans	273677	5	3167	16.1872	0
		Microbacterium sp. UNCCL10	1449058	5	3127	15.9828	0
		Candidatus Nanopelagicus hibericus	1884915	5	2824	14.4341	0
		Rhizobium sp. Leaf311	1736332	6	2778	14.199	0
		Bacillus sp. MKU004	1849370	2	2755	14.0814	0
		Pseudomonas taiwanensis	470150	2	2752	14.0661	0
		Ralstonia sp. AU12-08	1235457	1	2634	13.4629	0
		Penicillium digitatum	36651	4	2630	13.4425	0
		Enterobacter cloacae complex sp.	2027919	1	2559	13.0796	0
		Rheinheimera sp. F8	1763998	3	2449	12.5174	0
		Afipia massiliensis	211460	1	2439	12.4663	0
		Gordonia terrae	2055	2	2385	12.1902	0
		Mitsuaria chitosanitabida	65048	3	2339	11.9551	0
		Leclercia adecarboxylata	83655	3	2124	10.8562	0
		Trichoderma atroviride	63577	2	2077	10.616	0
		Corynebacterium fournierii	1852390	1	2037	10.4115	0
		Actinomyces sp. oral taxon 170	712117	1	2030	10.3758	0
		Prevotella sp. ICM33	1161412	2	2008	10.2633	0
		Pseudomonas extremaustralis	359110	2	1889	9.65508	0
		Pseudochrobactrum sp. AO18b	1201036	3	1852	9.46597	0
		Rhodococcus sp. PML026	1356405	3	1846	9.4353	0
		Acinetobacter sp. 479375	1310601	3	1794	9.16952	0
		Sphingomonas azotifigens	330920	2	1746	8.92418	0
		Rufibacter ruber	1783499	2	1536	7.85082	0
		Corynebacterium efficiens	152794	1	1531	7.82527	0
		Pseudomonas plecoglossicida	70775	1	1529	7.81505	0
		Peptoniphilus lacrimalis	33031	1	1518	7.75882	0
		Methylibium sp. Root1272	1736441	1	1504	7.68727	0
		Tetrasphaera australiensis	99480	1	1487	7.60038	0
		Rhodococcus pyridinivorans	103816	1	1478	7.55437	0
P8	HD_SSD	Tropheryma whipplei	2039	15951	21522953	110009	0
		Sphingomonas haloaromaticamans	653954	6	6679	34.138	6.60847
		Xenophilus azovorans	151755	4	5967	30.4988	0
		Pseudomonas palleroniana	191390	3	5930	30.3097	0
		Pseudomonas sp. 37 R 15	1844104	2	4648	23.7571	0
		Meyerozyma guilliermondii	4929	5	3871	19.7856	0
		Acinetobacter indicus	756892	2	3169	16.1975	0
		Acinetobacter pittii	48296	4	3096	15.8244	0
		Peptoniphilus sp. oral taxon 836	671216	2	3056	15.62	0
		Burkholderia sp. YI23	1097668	5	2982	15.2417	0
		Catenovulum maritimum	1513271	2	2957	15.114	0
		Paracoccus sp. 228	1192054	2	2895	14.7971	2.56625
		Clostridium sp. CAG:221	1262780	2	2419	12.3641	0
		Bacteroides graminisolvens	477666	1	2223	11.3623	0
		Methylobacterium phyllosphaerae	418223	1	2138	10.9278	0
		Enterococcus devriesei	319970	2	2072	10.5905	0
		Prevotella oulorum	28136	2	2001	10.2276	0
		Pseudoalteromonas haloplanktis	228	1	1927	9.84937	0
		Rufibacter ruber	1783499	2	1820	9.30247	0
		Pseudomonas sp. Leaf83	1736239	1	1742	8.90379	0
		Candidatus Nanopelagicus hibericus	1884915	3	1673	8.55112	0
		Cupriavidus nantongensis	1796606	1	1642	8.39267	0
		Rhizobium sp. Leaf311	1736332	3	1611	8.23422	0
		Sphingomonas sp. Root241	1736501	2	1587	8.11155	0
		Sphingobium sp. MI1205	407020	1	1579	8.07066	0
		Leishmania mexicana	5665	2	1575	8.05021	0
		Leptotrichia wadei	157687	2	1562	7.98377	0
		Acinetobacter harbinensis	1353941	2	1556	7.9531	0
		Rhodococcus qingshengii	334542	1	1525	7.79465	0
		Streptomyces roseoverticillatus	66429	1	1513	7.73332	0
		Stenotrophomonas sp. LM091	1904944	1	1411	7.21197	0
		Sphingomonas paucimobilis	13689	2	1396	7.1353	0
		Bradyrhizobium neotropicale	1497615	1	1389	7.09952	0
		Pseudomonas taiwanensis	470150	1	1356	6.93085	0
		Pseudomonas marginalis	298	1	1353	6.91552	0
		Rhizobacter sp. Root1221	1736433	1	1328	6.78774	0
		Neofamilia massiliensis	1673724	1	1320	6.74685	0
		Brevundimonas naejangsanensis	588932	1	1244	6.35839	0
		Marinobacter santoriniensis	523742	1	1243	6.35328	0
		Microbacterium oleivorans	273677	2	1243	6.35328	0
		Novosphingobium resinovorum	158500	1	1240	6.33795	0
		Acinetobacter sp. WCHA45	2004644	1	1198	6.12327	0
		Azohydromonas lata	45677	1	1196	6.11305	0
		Bacillus sp. MKU004	1849370	1	1164	5.94949	0
		Arthrobacter sp. Leaf234	1736303	1	1152	5.88816	0
		Shinella sp. DD12	1410620	2	1143	5.84216	0
		Pseudochrobactrum sp. AO18b	1201036	2	1100	5.62237	0
		Mycolicibacterium sp. (ex Dasyatis americana)	1866905	1	1094	5.5917	0
		Porphyromonas sp. oral taxon 279	712438	2	1081	5.52526	0
		Byssochlamys spectabilis	264951	2	1079	5.51504	0
P8	SD_ADS	Tropheryma whipplei	2039	28	96839	494.963	0
P8	SD_SSD	Tropheryma whipplei	2039	13	20887	106.756	0
		Aquabacterium sp. NJ1	1538295	1	972	4.96803	0
		Sclerotinia borealis	77105	1	326	1.66623	0
