# Supplementary material for: Combined nanopore adaptive sequencing and enzyme-based host depletion efficiently enriched microbial sequences and identified missing respiratory pathogens
Source: BMC Genomics. 2021 Oct 9;22:732. doi: 10.1186/s12864-021-08023-0 (PMC8501638; doi:10.1186/s12864-021-08023-0)
Supplement: Supplementary file 10 — Additional file 10: Table S5. Taxonomy classification results of the top 50 microorganisms in each sample obtained using raw fastq files. For samples with the number of microbial species less than 50, all their microbial classification results were shown. [file 12864_2021_8023_MOESM10_ESM.xlsx]

## Sheet: raw
Sample	Group	Microbe	Taxid	Reads	Bases	BPM	BPM-NTC
P1	HD_ADS	Granulicatella adiacens	46124	799	628350	657.662	0
		Prevotella melaninogenica	28132	223	190016	198.88	17.1875
		Prevotella sp. ICM33	1161412	119	119831	125.421	0
		Peptostreptococcus stomatis	341694	118	96517	101.019	0
		Eubacterium sulci	143393	89	78660	82.3294	0
		Deinococcus gobiensis	502394	94	67613	70.7671	3.01248
		Prevotella sp. F0091	1227276	33	27000	28.2595	0
		Deinococcus sp. Leaf326	1736338	34	23582	24.6821	0
		Prevotella nanceiensis	425941	28	20826	21.7975	0
		Prevotella pallens	60133	17	20306	21.2533	0
		Prevotella scopos	589437	29	20275	21.2208	0
		Prevotella sp. C561	563031	15	16343	17.1054	0
		Streptococcus sp. AS20	936578	22	16311	17.0719	0
		Rothia mucilaginosa	43675	21	15706	16.4387	0
		Prevotella maculosa	439703	8	15237	15.9478	0
		Sclerotinia borealis	77105	43	14434	15.1073	0
		Corynebacterium kroppenstedtii	161879	13	13667	14.3046	0
		Ewingella americana	41202	11	13653	14.2899	0
		Prevotella sp. MSX73	1032506	20	13267	13.8859	0
		Prevotella veroralis	28137	13	12549	13.1344	0
		Sphingobacterium sp. G1-14	2003121	7	12539	13.1239	0
		Pseudomonas lactis	1615674	33	10183	10.658	0
		Eubacterium infirmum	56774	16	10086	10.5565	0
		Peptostreptococcus sp. MV1	1219626	13	9873	10.3336	0
		Nitrosomonas oligotropha	42354	6	8359	8.74894	0
		Prevotella sp. oral taxon 306	712461	9	8006	8.37947	0
		Streptococcus anginosus	1328	10	7982	8.35435	0
		Alloprevotella tannerae	76122	12	7908	8.2769	0
		Mycobacterium sp. 1100029.7	1834067	23	7893	8.2612	0
		Streptococcus sp. A12	1759399	7	7755	8.11676	0
		Skermanella aerolata	393310	7	7706	8.06548	0
		Trueperella pyogenes	1661	7	7422	7.76823	0
		Prevotella jejuni	1177574	9	7416	7.76195	0
		Acidovorax delafieldii	47920	12	7128	7.46052	0
		Ruminococcus sp. SR1/5	657323	14	6755	7.07012	0
		Corynebacterium striatum	43770	5	6714	7.0272	0
		Ochrobactrum anthropi	529	7	6579	6.88591	0
		Acinetobacter sp. 1179249	1310790	6	6249	6.54051	0
		Pseudomonas sp. P179	1125698	3	6033	6.31443	0
		Staphylococcus nepalensis	214473	4	5522	5.7796	0
		Prevotella multiformis	282402	6	5206	5.44886	0
		Pseudoxanthomonas mexicana	128785	7	4873	5.10032	0
		Aureimonas sp. AU4	1638163	7	4801	5.02496	0
		Actinomyces sp. oral taxon 181	712121	4	4581	4.7947	0
		Parvimonas sp. oral taxon 110	671230	6	4577	4.79051	0
		Pseudomonas psychrophila	122355	4	4460	4.66806	0
		Prevotella oris	28135	5	4450	4.65759	0
		Streptococcus constellatus	76860	7	4257	4.45559	0
		Streptococcus sp. FDAARGOS_146	1702171	5	4224	4.42105	0
		Comamonas aquatica	225991	9	4145	4.33836	0
P1	HD_SSD	Granulicatella adiacens	46124	447	355902	448.95	0
		Prevotella sp. ICM33	1161412	66	79656	100.481	12.3788
		Peptostreptococcus stomatis	341694	69	58105	73.2961	0
		Eubacterium sulci	143393	34	30194	38.088	0
		Deinococcus gobiensis	502394	44	30085	37.9505	0
		Lactobacillus delbrueckii	1584	20	12308	15.5258	0
		Prevotella pallens	60133	10	11748	14.8194	0
		Rothia mucilaginosa	43675	14	11434	14.4233	2.72201
		Prevotella scopos	589437	15	9810	12.3748	0
		Deinococcus sp. Leaf326	1736338	12	9449	11.9194	0
		Prevotella veroralis	28137	8	8194	10.3363	0
		Corynebacterium kroppenstedtii	161879	6	7557	9.53272	0
		Peptostreptococcus sp. MV1	1219626	10	7543	9.51506	0
		Streptococcus sp. AS20	936578	12	7392	9.32458	0
		Eubacterium infirmum	56774	11	7171	9.04581	0
		Prevotella sp. C561	563031	4	7100	8.95624	0
		Acidovorax delafieldii	47920	11	6786	8.56015	0
		Alloprevotella tannerae	76122	6	6748	8.51221	0
		Parvimonas sp. oral taxon 110	671230	5	5544	6.99344	0
		Sphingobacterium sp. G1-14	2003121	3	5412	6.82693	0
		Aureimonas sp. AU4	1638163	6	4306	5.43177	0
		Chryseobacterium bovis	421530	3	4252	5.36365	0
		Patulibacter minatonensis	298163	4	3925	4.95116	0
		Prevotella maculosa	439703	2	3548	4.4756	0
		Ewingella americana	41202	2	3484	4.39487	0
		Nitrosomonas oligotropha	42354	6	3397	4.28512	0
		Prevotella sp. oral taxon 299	652716	4	3199	4.03536	0
		Skermanella aerolata	393310	3	3188	4.02148	0
		Comamonas aquatica	225991	7	3051	3.84866	0
		Mycobacteroides abscessus	36809	2	2971	3.74775	0
		Acinetobacter	469	3	2949	3.71999	0
		Mycobacterium sp. 1100029.7	1834067	6	2906	3.66575	0
		Penicillium nordicum	229535	8	2882	3.63548	0
		Prevotella jejuni	1177574	5	2862	3.61025	0
		Bradyrhizobium yuanmingense	108015	3	2732	3.44626	0
		Prevotella sp. MSX73	1032506	4	2685	3.38697	0
		Tepidiphilus thermophilus	876478	1	2633	3.32138	0
		Bosea lupini	1036779	3	2614	3.29741	0
		Deinococcus sp. UR1	1704277	3	2582	3.25704	0
		Pseudoxanthomonas mexicana	128785	3	2534	3.1965	0
		Ruminococcus sp. SR1/5	657323	5	2321	2.92781	0
		Acinetobacter sp. 1179249	1310790	3	2292	2.89123	0
		Pseudomonas sp. NS1(2017)	2025658	1	2272	2.866	0
		Prevotella multiformis	282402	3	2261	2.85212	0
		Actinomyces provencensis	1720198	1	2242	2.82815	0
		Mogibacterium pumilum	86332	2	2093	2.6402	0
		Pseudomonas sp. P179	1125698	1	2011	2.53676	0
		Arcobacter lekithochrous	1904463	4	1960	2.47243	0
		Fretibacterium fastidiosum	651822	2	1864	2.35133	0
		Acinetobacter sp. CIP 101934	1144661	4	1783	2.24915	0
P1	SD_ADS	Prevotella melaninogenica	28132	210	210340	163.647	0
		Granulicatella adiacens	46124	50	62197	48.3901	0
		Prevotella sp. ICM33	1161412	53	43100	33.5324	0
		Prevotella nanceiensis	425941	33	38074	29.6221	0
		Rothia mucilaginosa	43675	45	32594	25.3586	0
		Prevotella sp. oral taxon 473	712469	32	18822	14.6438	0
		Mycobacterium sp. 1100029.7	1834067	34	15857	12.337	0
		Streptococcus sp. FDAARGOS_146	1702171	12	12787	9.94846	0
		Tetrasphaera japonica	99481	28	12731	9.90489	0
		Megasphaera micronuciformis	187326	16	12141	9.44586	0
		Alloprevotella tannerae	76122	9	9388	7.30399	0
		Veillonella parvula	29466	9	9223	7.17562	0
		Prevotella scopos	589437	14	8237	6.4085	0
		Prevotella sp. F0091	1227276	11	8036	6.25212	0
		Sclerotinia borealis	77105	20	7594	5.90823	0
		Leptomonas seymouri	5684	16	7174	5.58147	0
		Lactobacillus mucosae	97478	15	6971	5.42353	0
		Peptostreptococcus stomatis	341694	10	6750	5.25159	0
		Prevotella sp. C561	563031	6	6637	5.16368	0
		Prevotella jejuni	1177574	9	6317	4.91471	0
		Streptococcus sp. AS20	936578	9	5194	4.041	0
		Tannerella forsythia	28112	5	4121	3.20619	0
		Prevotella oris	28135	5	4005	3.11594	0
		Fretibacterium fastidiosum	651822	1	3925	3.0537	0
		Streptococcus anginosus	1328	9	3812	2.96579	0
		Prevotella veroralis	28137	4	3796	2.95334	0
		Streptococcus intermedius	1338	7	3548	2.76039	0
		Streptococcus constellatus	76860	8	3298	2.56589	0
		Prevotella intermedia	28131	3	3260	2.53632	0
		Blumeria graminis	34373	1	2767	2.15276	0
		Bradyrhizobium sp. SK17	2057741	1	2643	2.05629	0
		Prevotella sp. oral taxon 299	652716	4	2408	1.87346	0
		Porphyromonas gingivalis	837	6	2361	1.83689	0
		Allomyces macrogynus	28583	6	2249	1.74975	0
		Peptostreptococcus sp. MV1	1219626	4	2234	1.73808	0
		Prevotella sp. oral taxon 306	712461	3	1992	1.5498	0
		Capnocytophaga sp. oral taxon 332	712213	1	1989	1.54747	0
		Prevotella pallens	60133	3	1598	1.24327	0
		Veillonella sp. 6_1_27	450749	2	1595	1.24093	0
		Veillonella sp. 3_1_44	457416	4	1468	1.14212	0
		Actinomyces odontolyticus	1660	1	1415	1.10089	0
P1	SD_SSD	Prevotella melaninogenica	28132	150	137811	36.352	0
		Prevotella sp. ICM33	1161412	48	56254	14.8388	0
		Granulicatella adiacens	46124	33	42147	11.1176	0
		Rothia mucilaginosa	43675	34	17900	4.72169	0
		Prevotella sp. oral taxon 473	712469	24	14480	3.81956	0
		Prevotella nanceiensis	425941	17	14393	3.79661	0
		Aggregatibacter segnis	739	1	6748	1.78	0
		Prevotella sp. C561	563031	6	5640	1.48773	0
		Streptococcus sp. AS20	936578	7	5292	1.39593	0
		Peptostreptococcus stomatis	341694	6	4862	1.28251	0
		Streptococcus anginosus	1328	7	4172	1.1005	0
		Alloprevotella tannerae	76122	7	4138	1.09153	0
		Megasphaera micronuciformis	187326	5	4043	1.06647	0
		Prevotella sp. oral taxon 306	712461	5	3793	1.00052	0
P2	HD_ADS	Penicillium nordicum	229535	291	111452	54.4679	7.13421
		Arcobacter lekithochrous	1904463	206	71927	35.1516	4.22681
		Sclerotinia borealis	77105	126	42874	20.953	0
		Pseudomonas lactis	1615674	107	32581	15.9227	0
		Aspergillus rambellii	308745	76	28596	13.9752	0
		Colletotrichum tofieldiae	708197	80	27875	13.6228	0
		Allomyces macrogynus	28583	35	12513	6.11525	0
		Caballeronia udeis	1232866	29	9643	4.71265	0
		Aspergillus ochraceoroseus	138278	22	7366	3.59985	0
		Madurella mycetomatis	100816	13	3912	1.91184	0
		Sphaerulina musiva	85929	8	2771	1.35422	0
		Streptococcus sp. CM6	936580	3	2478	1.21103	0
		Alcaligenes faecalis	511	3	2197	1.0737	0
P2	HD_SSD	Penicillium nordicum	229535	322	121661	24.286	0
		Arcobacter lekithochrous	1904463	260	91822	18.3296	0
		Colletotrichum tofieldiae	708197	100	34750	6.93681	0
		Aspergillus rambellii	308745	77	28131	5.61552	0
		Allomyces macrogynus	28583	76	26307	5.25142	0
		Caballeronia udeis	1232866	47	16371	3.26799	0
		Aspergillus ochraceoroseus	138278	41	14066	2.80786	0
		Streptococcus pseudopneumoniae	257758	7	5381	1.07416	0
P2	SD_ADS	Sclerotinia borealis	77105	13	3712	6.04776	0
		Allomyces macrogynus	28583	5	1715	2.79416	0
		Streptococcus sp. SR1	1161416	1	1333	2.17179	0
		Caballeronia udeis	1232866	3	1275	2.07729	0
		Aspergillus ochraceoroseus	138278	3	1002	1.63251	0
		Penicillium nordicum	229535	2	862	1.40441	0
		Escherichia sp. KTE159	1182732	1	691	1.12581	0
		Reticulomyxa filosa	46433	3	680	1.10789	0
		Sphingomonas melonis	152682	1	618	1.00687	0
		Escherichia virus HK022	10742	1	610	0.993841	0
P2	SD_SSD	Streptococcus sp. CM6	936580	2	10493	3.57603	0
P3	HD_ADS	Aspergillus sydowii	75750	30	52838	58.9763	0
		Sphingobacterium sp. T2	1590596	15	18586	20.7452	0
		Pseudomonas sp. 1-7	633150	8	13601	15.1811	0
		Oceanobacillus oncorhynchi	545501	8	12699	14.1743	0
		Staphylococcus lugdunensis	28035	12	12302	13.7312	0
		Lactobacillus gasseri	1596	8	9259	10.3346	0
		Veillonella sp. oral taxon 158	671228	5	8501	9.48858	0
		Sphingomonas sanguinis	33051	4	7957	8.88138	0
		Neurospora tetrasperma	40127	6	7262	8.10564	0
		Corynebacterium ihumii	1232427	4	6631	7.40134	0
		Pseudomonas brenneri	129817	4	5085	5.67574	0
		Eubacterium rectale	39491	5	4850	5.41344	0
		Acinetobacter harbinensis	1353941	4	4831	5.39223	0
		Mogibacterium diversum	114527	3	4797	5.35428	0
		Rothia mucilaginosa	43675	3	4322	4.8241	0
		Facklamia languida	82347	3	3893	4.34526	0
		Novosphingobium resinovorum	158500	2	3781	4.22025	0
		Peptoniphilus sp. oral taxon 836	671216	3	3677	4.10417	0
		Acinetobacter sp. NIPH 284	1217704	3	3663	4.08854	0
		Prevotella buccalis	28127	3	3647	4.07068	0
		Psychrobacter sp. JCM 18903	1298610	3	3646	4.06956	0
		Sphingomonas wittichii	160791	2	3635	4.05729	0
		Meiothermus silvanus	52022	2	3593	4.01041	0
		Corynebacterium kroppenstedtii	161879	3	3575	3.99032	0
		Streptococcus sp. GMD4S	1169673	2	3552	3.96464	0
		Bacillus nealsonii	115979	3	3521	3.93004	0
		Corynebacterium massiliense	441501	2	3430	3.82847	0
		Shewanella sp. WE21	2029986	3	3267	3.64654	0
		Coprococcus sp. ART55/1	751585	2	3170	3.53827	0
		Ralstonia sp. AU12-08	1235457	1	3115	3.47688	0
		Mycobacterium sp. YC-RL4	1682113	2	2792	3.11635	0
		Valsa mali	105487	2	2736	3.05385	0
		Leuconostoc pseudomesenteroides	33968	2	2574	2.87303	0
		Janthinobacterium sp. MP5059B	1766683	2	2573	2.87191	0
		Propionibacterium sp. HGH0353	1203571	2	2407	2.68663	0
		Neisseria sp. GT4A_CT1	665946	2	2342	2.61408	0
		Acinetobacter sp. TGL-Y2	1407071	2	2342	2.61408	0
		Byssochlamys spectabilis	264951	2	2334	2.60515	0
		Mesorhizobium sp. UASWS1009	1566387	2	2318	2.58729	0
		Faecalicoccus pleomorphus	1323	2	2268	2.53148	0
		Pseudomonas versuta	1788301	2	2254	2.51585	0
		Microbacterium sediminis	904291	2	2227	2.48572	0
		Stachybotrys chlorohalonata	388913	2	2220	2.4779	0
		Anoxybacillus sp. KU2-6(11)	1535751	1	2186	2.43995	0
		Acinetobacter sp. TTH0-4	1646498	1	2150	2.39977	0
		Dietzia alimentaria	665550	1	2140	2.38861	0
		Thiohalorhabdus denitrificans	381306	1	2096	2.3395	0
		Capnocytophaga gingivalis	1017	2	1993	2.22453	0
		Agrobacterium sp. SUL3	1701910	2	1956	2.18323	0
		Pseudomonas fulva	47880	2	1948	2.1743	0
P3	HD_SSD	Aspergillus sydowii	75750	23	43737	25.7006	0
		Staphylococcus lugdunensis	28035	14	14034	8.24663	0
		Sphingobacterium sp. T2	1590596	11	13641	8.0157	0
		Oceanobacillus oncorhynchi	545501	7	11554	6.78934	0
		Bacteroides salanitronis	376805	7	10344	6.07832	0
		Lactobacillus gasseri	1596	9	9896	5.81507	0
		Psychrobacter sp. JCM 18903	1298610	7	8091	4.75442	0
		Propionibacterium sp. HGH0353	1203571	6	7072	4.15563	0
		Pseudomonas sp. 1-7	633150	4	6779	3.98346	0
		Acinetobacter harbinensis	1353941	4	5848	3.43639	0
		Sphingobium sp. ba1	1522072	2	5424	3.18724	0
		Pseudomonas brenneri	129817	4	5325	3.12907	0
		Lactobacillus pentosus	1589	3	4981	2.92692	0
		Acinetobacter beijerinckii	262668	4	4723	2.77532	0
		Neurospora tetrasperma	40127	4	4583	2.69305	0
		Coprococcus sp. ART55/1	751585	2	4547	2.6719	0
		Saccharothrix syringae	103733	2	4439	2.60844	0
		Acinetobacter sp. TTH0-4	1646498	2	4255	2.50031	0
		Enterobacter sp. BWH63	1686387	3	4188	2.46094	0
		Sphingobium herbicidovorans	76947	2	4146	2.43626	0
		Sphingomonas paucimobilis	13689	2	3787	2.22531	0
		Arthrobacter sp. OY3WO11	1835723	2	3607	2.11954	0
		Prevotella buccalis	28127	3	3589	2.10896	0
		Mesorhizobium sp. LSJC268A00	1287325	2	3475	2.04197	0
		Corynebacterium massiliense	441501	2	3465	2.0361	0
		Acinetobacter sp. 479375	1310601	3	3387	1.99026	0
		Pseudomonas luteola	47886	3	3371	1.98086	0
		Phytobacter sp. SCO41	1756993	1	3368	1.9791	0
		Pseudomonas fragi	296	3	3330	1.95677	0
		Fontimonas thermophila	1076937	2	3259	1.91505	0
		Weissella cibaria	137591	2	3073	1.80575	0
		Rhizobacter sp. Root1221	1736433	2	3070	1.80399	0
		Actinomyces sp. oral taxon 180	651609	2	3020	1.77461	0
		Sphingobium sp. Ant17	1461752	2	2998	1.76168	0
		Atopobium parvulum	1382	2	2866	1.68411	0
		Pseudomonas fulva	47880	3	2818	1.65591	0
		Corynebacterium doosanense	1121358	2	2773	1.62946	0
		Acinetobacter gerneri	202952	2	2647	1.55542	0
		Acinetobacter sp. CIP 101934	1144661	2	2645	1.55425	0
		Staphylococcus pettenkoferi	170573	2	2625	1.5425	0
		Facklamia languida	82347	2	2591	1.52252	0
		Mycolicibacterium smegmatis	1772	2	2570	1.51018	0
		Ewingella americana	41202	2	2501	1.46963	0
		Sphingomonas astaxanthinifaciens	407019	2	2301	1.35211	0
		Acinetobacter sp. TGL-Y2	1407071	2	2285	1.34271	0
		Trichoderma gamsii	398673	2	2186	1.28453	0
		Neisseria sp. GT4A_CT1	665946	2	2110	1.23987	0
		Sphingomonas azotifigens	330920	2	2101	1.23459	0
		Acidovorax sp. SD340	1690268	1	2033	1.19463	0
		Psychrobacter sp. JCM 18901	1298609	1	1949	1.14527	0
P3	SD_ADS	Mycobacterium sp. 1100029.7	1834067	10	4917	8.08213	0
		Leptomonas seymouri	5684	6	2507	4.12079	0
		Tetrasphaera japonica	99481	3	1700	2.79431	0
		Sclerotinia borealis	77105	5	1683	2.76637	0
		Heterostelium album	2086695	1	744	1.22292	0
		Delftia sp. RIT313	1468410	1	734	1.20648	0
P3	SD_SSD	None	None	None	None	None	None
P4	HD_ADS	Prevotella sp. ICM33	1161412	44231	52576050	57270.4	0
		Prevotella melaninogenica	28132	31437	33089485	36043.9	17.1875
		Atopobium sp. ICM42b	1190620	18718	25124521	27367.8	0
		Atopobium sp. BS2	936550	17698	23620702	25729.7	0
		Trueperella pyogenes	1661	14776	22943149	24991.7	0
		Rothia mucilaginosa	43675	14086	17077164	18601.9	0
		Veillonella dispar	39778	12764	15992435	17420.3	9.85478
		Streptococcus infantis	68892	11348	13934301	15178.4	21.7062
		Streptococcus sp. SK140	1095726	4246	5351333	5829.13	0
		Prevotella jejuni	1177574	4246	4874509	5309.73	0
		Actinomyces sp. S6-Spd3	1284680	3134	4776807	5203.31	0
		Prevotella sp. C561	563031	4090	4725011	5146.89	0
		Streptococcus sp. oral taxon 431	712633	3689	4634650	5048.46	0
		Actinomyces sp. oral taxon 181	712121	2755	4035134	4395.41	0
		Streptococcus salivarius	1304	2902	3488205	3799.65	18.2851
		Prevotella scopos	589437	2997	3293346	3587.4	0
		Veillonella atypica	39777	2326	2784553	3033.17	31.2691
		Streptococcus sp. HSISM1	1316408	1720	2463053	2682.97	0
		Prevotella sp. F0091	1227276	2112	2305567	2511.42	0
		Veillonella sp. ICM51a	936591	1856	2259605	2461.36	0
		Streptococcus mitis	28037	1910	2225668	2424.39	115.957
		Veillonella sp. HPA0037	1203593	1648	1997960	2176.35	46.6
		Actinomyces pacaensis	1852377	1354	1972734	2148.87	17.5494
		Veillonella sp. ACP1	936588	1502	1845819	2010.62	0
		Veillonella sp. DNF00869	1384081	1331	1567110	1707.03	17.1408
		Veillonella sp. oral taxon 158	671228	1478	1556164	1695.11	0
		Prevotella histicola	470565	1173	1368713	1490.92	5.48785
		Streptococcus parasanguinis	1318	934	1244303	1355.4	0
		Atopobium parvulum	1382	963	1052281	1146.23	0
		Prevotella sp. oral taxon 306	712461	916	1045524	1138.87	0
		Veillonella sp. oral taxon 780	671229	915	976397	1063.58	40.9137
		Granulicatella elegans	137732	772	937021	1020.68	0
		Streptococcus sp. FDAARGOS_192	1839799	671	866367	943.721	10.135
		Streptococcus pneumoniae	1313	758	784789	854.86	55.6842
		Streptococcus sp. ACS2	936576	573	695822	757.949	21.4844
		Streptococcus equinus	1335	537	664158	723.458	0
		Streptococcus peroris	68891	438	565515	616.008	0
		Prevotella intermedia	28131	460	532308	579.836	13.4044
		Streptococcus sp. F0442	999425	357	465298	506.843	32.6702
		Prevotella sp. oral taxon 473	712469	393	441028	480.406	81.9675
		Streptococcus sp. HPH0090	1203590	337	399135	434.772	0
		Streptococcus pseudopneumoniae	257758	347	396496	431.898	19.0207
		Streptococcus sp. CCUG 49591	1860161	314	386922	421.469	11.4778
		Prevotella denticola	28129	356	363800	396.282	0
		Streptococcus sp. SR4	1161417	299	350381	381.665	9.32935
		Alloprevotella tannerae	76122	267	345823	376.7	0
		Streptococcus sp. HSISS1	1316410	254	298279	324.911	0
		Prevotella veroralis	28137	269	297379	323.931	0
		Prevotella fusca	589436	230	236737	257.874	0
		Corynebacterium propinquum	43769	186	221855	241.664	34.0013
P4	HD_SSD	Prevotella sp. ICM33	1161412	47985	57330146	45941.9	12.3788
		Prevotella melaninogenica	28132	34258	36375627	29149.9	30.8173
		Atopobium sp. ICM42b	1190620	20422	27271833	21854.5	0
		Atopobium sp. BS2	936550	18899	25245673	20230.8	0
		Trueperella pyogenes	1661	15538	24044770	19268.4	0
		Rothia mucilaginosa	43675	15524	18853164	15108.1	2.72201
		Veillonella dispar	39778	13703	17086462	13692.4	0
		Streptococcus infantis	68892	12266	15000154	12020.5	36.684
		Streptococcus sp. SK140	1095726	4508	5725007	4587.78	0
		Actinomyces sp. S6-Spd3	1284680	3529	5393579	4322.18	0
		Prevotella jejuni	1177574	4564	5274190	4226.51	0
		Streptococcus sp. oral taxon 431	712633	4008	5116070	4099.8	0
		Prevotella sp. C561	563031	4197	4833646	3873.48	0
		Actinomyces sp. oral taxon 181	712121	3063	4507239	3611.91	0
		Streptococcus salivarius	1304	3037	3683226	2951.58	0
		Prevotella scopos	589437	3239	3582082	2870.53	0
		Veillonella atypica	39777	2502	3042289	2437.96	30.1275
		Streptococcus sp. HSISM1	1316408	1828	2589185	2074.86	0
		Prevotella sp. F0091	1227276	2283	2489552	1995.02	18.6906
		Streptococcus mitis	28037	2138	2478623	1986.26	87.2228
		Veillonella sp. ICM51a	936591	1973	2352685	1885.34	0
		Veillonella sp. HPA0037	1203593	1796	2159616	1730.62	39.3096
		Actinomyces pacaensis	1852377	1394	2026144	1623.67	27.6132
		Veillonella sp. ACP1	936588	1637	1947064	1560.29	0
		Veillonella sp. DNF00869	1384081	1428	1691975	1355.88	34.9707
		Veillonella sp. oral taxon 158	671228	1496	1560427	1250.46	29.2152
		Prevotella histicola	470565	1263	1474096	1181.28	1.45371
		Atopobium parvulum	1382	1073	1176642	942.911	0
		Prevotella sp. oral taxon 306	712461	1037	1163729	932.563	0
		Veillonella sp. oral taxon 780	671229	1044	1146848	919.035	14.73
		Streptococcus parasanguinis	1318	890	1137065	911.195	7.03123
		Granulicatella elegans	137732	830	977987	783.717	0
		Streptococcus pneumoniae	1313	832	899072	720.478	28.3326
		Streptococcus sp. FDAARGOS_192	1839799	623	790338	633.343	0
		Streptococcus sp. ACS2	936576	593	706135	565.866	6.60105
		Streptococcus equinus	1335	592	705213	565.128	0
		Streptococcus peroris	68891	472	595239	476.999	0
		Prevotella intermedia	28131	472	542915	435.069	62.5097
		Prevotella sp. oral taxon 473	712469	448	510680	409.237	44.2344
		Streptococcus sp. F0442	999425	388	504014	403.895	24.4758
		Streptococcus sp. CCUG 49591	1860161	387	472288	378.471	6.40821
		Streptococcus sp. HPH0090	1203590	369	435492	348.985	0
		Streptococcus pseudopneumoniae	257758	371	412571	330.617	0
		Streptococcus sp. M334	563038	356	408138	327.064	48.7143
		Streptococcus sp. SR4	1161417	331	401357	321.63	7.68392
		Prevotella denticola	28129	353	365966	293.269	0
		Alloprevotella tannerae	76122	262	319646	256.151	0
		Prevotella veroralis	28137	272	304151	243.734	0
		Streptococcus sp. HSISS1	1316410	243	290807	233.04	6.4898
		Prevotella fusca	589436	254	257722	206.527	0
P4	SD_ADS	Prevotella sp. ICM33	1161412	348	285965	3860.65	0
		Prevotella melaninogenica	28132	345	216772	2926.51	0
		Prevotella jejuni	1177574	35	28931	390.58	0
		Streptococcus infantis	68892	17	28472	384.384	0
		Trueperella pyogenes	1661	6	21578	291.312	0
		Streptococcus mitis	28037	13	18067	243.912	0
		Atopobium sp. BS2	936550	6	17695	238.89	0
		Streptococcus pneumoniae	1313	16	16030	216.412	0
		Prevotella sp. C561	563031	28	15874	214.306	0
		Prevotella sp. oral taxon 306	712461	11	14725	198.794	0
		Prevotella scopos	589437	31	14522	196.053	0
		Streptococcus sp. M334	563038	5	11366	153.446	0
		Atopobium sp. ICM42b	1190620	3	10861	146.628	0
		Streptococcus sp. oral taxon 431	712633	7	9258	124.987	0
		Streptococcus equinus	1335	1	6894	93.0719	0
		Veillonella dispar	39778	6	6486	87.5637	0
		Prevotella sp. F0091	1227276	14	5397	72.8617	0
		Mycobacterium sp. 1100029.7	1834067	9	4285	57.8493	0
		Streptococcus sp. SK140	1095726	5	4265	57.5793	0
		Streptococcus sp. ACS2	936576	1	4066	54.8927	0
		Prevotella salivae	228604	2	3885	52.4491	0
		Prevotella histicola	470565	10	3644	49.1955	0
		Streptococcus sp. CCUG 49591	1860161	2	3036	40.9873	0
		Prevotella sp. oral taxon 473	712469	4	3022	40.7983	0
		Streptococcus sp. HPH0090	1203590	2	2920	39.4212	0
		Rothia mucilaginosa	43675	6	2603	35.1416	0
		Prevotella pallens	60133	4	2366	31.942	0
		Alloprevotella tannerae	76122	4	2206	29.7819	0
		Veillonella sp. oral taxon 780	671229	2	2148	28.9989	0
		Veillonella sp. ICM51a	936591	3	2000	27.0008	0
		Tetrasphaera japonica	99481	5	1832	24.7328	0
		Streptococcus pseudopneumoniae	257758	4	1793	24.2062	0
		Bacteroides dorei	357276	2	1679	22.6672	0
		Veillonella atypica	39777	1	1591	21.4792	0
		Prevotella amnii	419005	4	1588	21.4387	0
		Veillonella sp. HPA0037	1203593	3	1482	20.0076	0
		Leptomonas seymouri	5684	4	1315	17.753	0
		Veillonella sp. oral taxon 158	671228	2	1041	14.0539	0
		Veillonella sp. DNF00869	1384081	1	891	12.0289	0
		Sclerotinia borealis	77105	4	887	11.9749	0
		Moniliophthora perniciosa	153609	1	881	11.8939	0
		Streptococcus sp. M143	563037	1	835	11.2728	0
		Prevotella denticola	28129	2	684	9.23428	0
		Streptococcus sp. A12	1759399	1	648	8.74827	0
		Mycobacterium sp. 1554424.7	1834082	1	555	7.49273	0
		Streptomyces katrae	68223	1	553	7.46573	0
		Streptococcus sp. HSISM1	1316408	1	548	7.39823	0
		Actinomyces pacaensis	1852377	1	513	6.92571	0
		Prevotella maculosa	439703	1	433	5.84568	0
		Prevotella falsenii	515414	1	427	5.76468	0
P4	SD_SSD	Prevotella sp. ICM33	1161412	252	242237	1685.58	0
		Prevotella melaninogenica	28132	233	135898	945.63	0
		Streptococcus mitis	28037	11	21927	152.576	1.57841
		Prevotella jejuni	1177574	25	19640	136.663	0
		Prevotella scopos	589437	29	18560	129.148	0
		Streptococcus infantis	68892	12	18243	126.942	0
		Veillonella dispar	39778	4	13949	97.0625	0
		Streptococcus sp. oral taxon 431	712633	5	12304	85.6159	0
		Streptococcus sp. BS29a	1161415	1	11103	77.2589	0
		Prevotella sp. C561	563031	20	10358	72.0749	0
		Streptococcus sp. SK140	1095726	4	9545	66.4178	0
		Atopobium sp. ICM42b	1190620	4	9449	65.7497	0
		Streptococcus pneumoniae	1313	12	8149	56.7039	0
		Trueperella pyogenes	1661	3	7510	52.2574	0
		Streptococcus salivarius	1304	4	7365	51.2485	0
		Streptococcus sp. CCUG 49591	1860161	6	6888	47.9293	3.5534
		Prevotella sp. oral taxon 473	712469	5	5110	35.5573	0
		Prevotella sp. F0091	1227276	12	4982	34.6667	0
		Veillonella sp. ICM51a	936591	3	4815	33.5046	0
		Veillonella atypica	39777	2	4103	28.5502	0
		Prevotella histicola	470565	4	3532	24.577	0
		Prevotella enoeca	76123	1	3078	21.4179	0
		Prevotella sp. oral taxon 306	712461	4	1938	13.4853	0
		Veillonella sp. DNF00869	1384081	3	1866	12.9843	0
		Dolosigranulum pigrum	29394	1	1840	12.8034	0
		Veillonella sp. oral taxon 780	671229	3	1801	12.532	0
		Prevotella denticola	28129	3	1783	12.4068	0
		Prevotella fusca	589436	3	1647	11.4605	0
		Prevotella salivae	228604	2	1295	9.0111	0
		Leptomonas seymouri	5684	3	1148	7.98822	0
		Alloprevotella tannerae	76122	1	963	6.70092	0
		Actinomyces sp. S6-Spd3	1284680	1	758	5.27445	0
		Prevotella intermedia	28131	2	755	5.25358	0
		Veillonella sp. oral taxon 158	671228	1	744	5.17704	0
		Streptococcus sp. M334	563038	1	701	4.87783	0
		Prevotella dentalis	52227	1	701	4.87783	0
		Streptococcus sp. HSISS2	1316411	1	648	4.50903	0
		Prevotella pallens	60133	2	629	4.37682	0
		Prevotella micans	189723	1	617	4.29332	0
		Penicillium nordicum	229535	1	574	3.99411	0
		Mycobacterium sp. 1100029.7	1834067	2	526	3.66011	0
		Streptococcus oralis	1303	1	525	3.65315	0
		Veillonella rodentium	248315	1	504	3.50702	0
		Rothia mucilaginosa	43675	2	465	3.23565	0
		Atopobium sp. BS2	936550	2	450	3.13127	0
		Actinomyces sp. oral taxon 181	712121	1	415	2.88773	0
		Moniliophthora perniciosa	153609	1	346	2.4076	0
		Lactobacillus salivarius	1624	1	319	2.21972	0
		Prevotella shahii	228603	1	301	2.09447	0
		Porphyromonas gingivalis	837	1	298	2.0736	0
P5	HD_ADS	Chroococcidiopsis thermalis	54299	9	12099	69.765	6.92403
		Scytonema millei	1245922	5	6593	38.0164	0
		Kocuria sp. SM24M-10	1660349	3	4575	26.3803	0
		Acinetobacter sp. 479375	1310601	2	4362	25.1521	0
		Prevotella sp. P5-125	1602172	2	3529	20.3488	0
		Arthrobacter sp. Soil782	1736410	2	2963	17.0852	0
		Tepidiphilus thermophilus	876478	2	2361	13.6139	0
		Actinomyces provencensis	1720198	3	2332	13.4467	0
		Acinetobacter sp. CIP 101934	1144661	2	2288	13.193	0
		Mycobacterium sp. 1100029.7	1834067	6	2258	13.02	0
		Allomyces macrogynus	28583	5	2207	12.726	0
		Acinetobacter bouvetii	202951	2	2122	12.2358	0
		Gluconobacter frateurii	38308	2	2090	12.0513	0
		Roseomonas mucosa	207340	2	2008	11.5785	0
		Bacillus sp. MKU004	1849370	2	1931	11.1345	0
		Knoellia subterranea	184882	2	1842	10.6213	0
		Dietzia alimentaria	665550	3	1793	10.3388	0
		Gluconobacter japonicus	376620	1	1750	10.0908	0
		Sclerotinia borealis	77105	5	1684	9.71025	0
		Paracoccus sp. 228	1192054	1	1639	9.45077	0
		Acinetobacter sp. VT 511	1675902	2	1594	9.19129	0
		Comamonas testosteroni	285	1	1581	9.11633	0
		Chryseobacterium sp. FH1	1233951	2	1558	8.98371	0
		Oribacterium asaccharolyticum	1501332	1	1556	8.97218	0
		Diaporthe ampelina	1214573	3	1540	8.87992	0
		Tessaracoccus flavus	1610493	1	1539	8.87415	0
		Pseudonocardia autotrophica	2074	2	1497	8.63197	0
		Bradyrhizobium sp. WSM1253	319003	1	1475	8.50511	0
		Methylobacterium gossipiicola	582675	1	1410	8.13031	0
		Atopobium sp. BS2	936550	1	1366	7.8766	0
		Mycobacterium sp. QIA-37	1561223	1	1343	7.74398	0
		Pseudomonas sp. RIT357	1470593	1	1296	7.47297	0
		Sphingomonas pruni	40683	1	1242	7.1616	0
		Cordyceps militaris	73501	1	1212	6.98861	0
		Geobacillus sp. CAMR12739	1482738	1	1207	6.95978	0
		Pedobacter rhizosphaerae	390241	1	1189	6.85599	0
		Faecalicoccus pleomorphus	1323	1	1187	6.84446	0
		Skermanella aerolata	393310	1	1175	6.77526	0
		Prevotella oulorum	28136	2	1141	6.57921	0
		Meiothermus ruber	277	1	1134	6.53885	0
		Rubellimicrobium mesophilum	1123067	1	1077	6.21018	0
		Brevundimonas diminuta	293	1	1052	6.06602	0
		Leptosphaeria maculans	5022	1	1038	5.98529	0
		Veillonella sp. oral taxon 158	671228	1	1034	5.96223	0
		Pseudomonas deceptionensis	882211	1	1021	5.88727	0
		Paracoccus alcaliphilus	34002	1	1014	5.84691	0
		Frigoribacterium sp. Leaf263	1736313	1	1005	5.79501	0
		Eubacterium sp. ER2	1519438	1	989	5.70275	0
		Rhizobium sp. Leaf306	1736330	1	951	5.48364	0
		Tetrasphaera australiensis	99480	1	939	5.41444	0
P5	HD_SSD	Chroococcidiopsis thermalis	54299	5	8861	62.5709	10.6655
		Geobacillus sp. CAMR12739	1482738	2	2296	16.2129	0
		Scytonema millei	1245922	2	2165	15.2879	0
		Bacillus sp. MKU004	1849370	2	1948	13.7556	0
		Bacillus andreraoultii	1499685	1	1810	12.7811	0
		Acinetobacter sp. CIP 101934	1144661	2	1582	11.1711	0
		Oceaniovalibus guishaninsula	1046117	1	1542	10.8886	0
		Penicillium nordicum	229535	2	1529	10.7968	0
		Kocuria sp. SM24M-10	1660349	1	1517	10.7121	0
		Runella zeae	94255	2	1475	10.4155	0
		Delftia sp. 670	1537702	1	1464	10.3379	0
		Methylobacterium gossipiicola	582675	1	1400	9.88593	0
		Actinomyces provencensis	1720198	1	1262	8.91146	0
		Mycobacterium sp. 1100029.7	1834067	2	1211	8.55133	0
		Lactobacillus helveticus	1587	1	1116	7.8805	0
		Devosia elaeis	1770058	1	1097	7.74633	0
		butyrate-producing bacterium SM4/1	245012	1	1065	7.52037	0
		Sphingobium sp. MI1205	407020	1	1054	7.44269	0
		Sphingobacteriaceae bacterium GW460-11-11-14-LB5	1986952	1	1015	7.1673	0
		Gluconobacter frateurii	38308	1	1009	7.12493	0
		Eubacterium sp. ER2	1519438	1	983	6.94133	0
		Mycolicibacterium aurum	1791	1	954	6.73655	0
		Acinetobacter schindleri	108981	1	953	6.72949	0
		Acinetobacter tjernbergiae	202955	1	885	6.24932	0
		Pichia kudriavzevii	4909	1	878	6.19989	0
		Clostridium sp. ATCC BAA-442	649724	1	802	5.66322	0
		Sphingomonas sp. Leaf33	1736215	1	797	5.62792	0
		Pseudonocardia autotrophica	2074	1	743	5.2466	0
		Paraburkholderia tropica	92647	1	653	4.61108	0
		Tepidiphilus thermophilus	876478	1	621	4.38511	0
		Mucilaginibacter sp. PAMC 26640	1300914	1	586	4.13797	0
		Sphingobium sp. TCM1	453246	1	544	3.84139	0
		Aspergillus ochraceoroseus	138278	1	538	3.79902	0
		Krasilnikoviella flava	526729	1	515	3.63661	0
		Streptomyces filamentosus	67294	1	510	3.6013	0
		Diaporthe ampelina	1214573	1	455	3.21293	0
		Allomyces macrogynus	28583	1	449	3.17056	0
		Aliihoeflea sp. 2WW	1381123	1	392	2.76806	0
		Aspergillus rambellii	308745	1	377	2.66214	0
		Geodermatophilus nigrescens	1070870	1	306	2.16078	0
		Metarhizium album	92629	1	242	1.70885	0
P5	SD_ADS	Sclerotinia borealis	77105	13	4465	13.5305	0
		Mycobacterium sp. 1100029.7	1834067	6	2592	7.85464	0
		Allomyces macrogynus	28583	7	2535	7.68191	0
		Arcobacter lekithochrous	1904463	4	1491	4.51823	0
		Tetrasphaera japonica	99481	3	1384	4.19399	0
		Leptomonas seymouri	5684	3	1237	3.74853	0
		Caballeronia udeis	1232866	3	1209	3.66368	0
		Aspergillus ochraceoroseus	138278	4	1150	3.48489	0
		Streptomyces filamentosus	67294	2	700	2.12124	0
		Caulobacter sp. Root656	1736579	1	463	1.40305	0
		Madurella mycetomatis	100816	1	448	1.35759	0
		Corynebacterium propinquum	43769	1	432	1.30911	0
P5	SD_SSD	Sclerotinia borealis	77105	16	5565	4.41117	0
		Allomyces macrogynus	28583	8	3000	2.37799	0
		Mycobacterium sp. 1100029.7	1834067	7	2988	2.36848	0
		Pseudomonas lactis	1615674	4	1275	1.01064	0
P6	HD_ADS	Streptococcus sp. C150	435842	73272	81460354	159548	0
		Streptococcus sp. HSISS3	1316412	52523	60539141	118572	0
		Streptococcus sp. HSISS2	1316411	45497	52601320	103025	0
		Streptococcus salivarius	1304	7021	7100781	13907.5	18.2851
		Lactobacillus rhamnosus	47715	3312	4032343	7897.72	0
		Lactobacillus oris	1632	3339	3690580	7228.34	0
		Streptococcus mitis	28037	3233	3307484	6478.01	115.957
		Streptococcus equinus	1335	1992	2118169	4148.63	0
		Streptococcus thermophilus	1308	1498	1321832	2588.93	0
		Streptococcus sp. FDAARGOS_192	1839799	1167	1251746	2451.66	10.135
		Lactobacillus fermentum	1613	1082	1033839	2024.87	117.078
		Streptococcus sp. HSISM1	1316408	898	925641	1812.95	0
		Streptococcus pneumoniae	1313	981	900236	1763.2	55.6842
		Streptococcus vestibularis	1343	931	886333	1735.97	0
		Streptococcus sp. ACS2	936576	882	845524	1656.04	21.4844
		Streptococcus parasanguinis	1318	747	731514	1432.74	0
		Streptococcus sp. F0442	999425	655	643761	1260.87	32.6702
		Streptococcus sp. HSISS1	1316410	600	615545	1205.6	0
		Streptococcus sp. SR4	1161417	579	566903	1110.33	9.32935
		Streptococcus australis	113107	503	521589	1021.58	20.9589
		Streptococcus infantis	68892	533	493940	967.427	21.7062
		Streptococcus peroris	68891	453	479293	938.74	0
		Streptococcus sp. M334	563038	444	454043	889.285	88.3194
		Streptococcus pseudopneumoniae	257758	419	407978	799.063	19.0207
		Streptococcus sp. I-G2	1156431	328	344952	675.621	5.61629
		Streptococcus sp. CCUG 49591	1860161	286	275253	539.109	11.4778
		Streptococcus sp. I-P16	1156433	228	223209	437.176	0
		Rothia mucilaginosa	43675	162	146396	286.73	0
		Streptococcus sp. DD04	1776578	85	96727	189.449	0
		Streptococcus sp. A12	1759399	92	92874	181.902	0
		Streptococcus sp. SK140	1095726	91	81873	160.356	0
		Streptococcus infantarius	102684	77	81628	159.876	8.8623
		Streptococcus	1301	165	67560	132.323	7.63629
		Streptococcus porcinus	1340	57	63684	124.731	0
		Eubacterium rectale	39491	50	54262	106.277	0
		Lactobacillus paracasei	1597	41	48092	94.1927	0
		Streptococcus sp. oral taxon 431	712633	45	46089	90.2696	0
		Streptococcus sp. oral taxon 058	712622	47	41486	81.2542	12.8439
		Streptococcus suis	1307	38	37771	73.978	0
		Selenomonas sp. oral taxon 136	713030	31	36515	71.518	0
		Streptococcus intermedius	1338	38	27967	54.776	0
		Streptococcus sp. oral taxon 064	712624	30	26914	52.7136	7.88149
		Streptococcus sp. SR1	1161416	24	23683	46.3854	0
		Selenomonas sp. FOBRC6	936572	20	22423	43.9175	8.10334
		Streptococcus sp. HPH0090	1203590	26	20667	40.4782	0
		Streptococcus cristatus	45634	19	19772	38.7253	0
		Streptococcus agalactiae	1311	20	19156	37.5188	0
		Streptococcus pyogenes	1314	24	17202	33.6917	0
		Streptococcus acidominimus	1326	18	17194	33.676	0
		Streptococcus sp. oral taxon 071	712630	17	16204	31.737	5.25433
P6	HD_SSD	Streptococcus sp. C150	435842	83779	93904484	137799	0
		Streptococcus sp. HSISS3	1316412	60645	70882192	104015	0
		Streptococcus sp. HSISS2	1316411	51969	60937762	89422.5	0
		Streptococcus salivarius	1304	8079	8169593	11988.4	0
		Lactobacillus rhamnosus	47715	3941	4839926	7102.3	0
		Lactobacillus oris	1632	3818	4255549	6244.76	0
		Streptococcus mitis	28037	3847	4017189	5894.99	87.2228
		Streptococcus equinus	1335	2243	2379305	3491.49	0
		Streptococcus thermophilus	1308	1647	1443671	2118.5	0
		Streptococcus sp. FDAARGOS_192	1839799	1356	1441035	2114.63	0
		Lactobacillus fermentum	1613	1168	1102342	1617.62	86.9262
		Streptococcus pneumoniae	1313	1155	1069996	1570.16	28.3326
		Streptococcus sp. ACS2	936576	1067	1066168	1564.54	6.60105
		Streptococcus sp. HSISM1	1316408	1029	1057590	1551.95	0
		Streptococcus vestibularis	1343	1015	964557	1415.43	0
		Streptococcus parasanguinis	1318	885	915332	1343.2	7.03123
		Streptococcus sp. F0442	999425	839	860527	1262.77	24.4758
		Streptococcus sp. HSISS1	1316410	702	718728	1054.69	6.4898
		Streptococcus sp. SR4	1161417	659	653479	958.942	7.68392
		Streptococcus australis	113107	557	579939	851.026	0
		Streptococcus sp. M334	563038	557	563854	827.422	48.7143
		Streptococcus peroris	68891	476	528681	775.808	0
		Streptococcus infantis	68892	570	524170	769.188	36.684
		Streptococcus pseudopneumoniae	257758	460	465726	683.425	0
		Streptococcus sp. I-G2	1156431	324	341088	500.526	0
		Streptococcus sp. CCUG 49591	1860161	319	332514	487.944	6.40821
		Streptococcus sp. I-P16	1156433	207	210989	309.614	0
		Rothia mucilaginosa	43675	178	167792	246.225	2.72201
		Streptococcus sp. A12	1759399	126	128490	188.551	0
		Streptococcus sp. DD04	1776578	98	123001	180.497	0
		Streptococcus sp. SK140	1095726	104	92883	136.3	0
		Streptococcus	1301	185	78650	115.414	8.24019
		Streptococcus porcinus	1340	66	67321	98.7896	0
		Lactobacillus paracasei	1597	48	65505	96.1247	0
		Streptococcus sp. oral taxon 431	712633	60	58994	86.5702	0
		Selenomonas sp. oral taxon 136	713030	41	50841	74.6061	0
		Eubacterium rectale	39491	56	50195	73.6582	0
		Streptococcus sp. oral taxon 058	712622	54	46866	68.7731	6.41563
		Streptococcus intermedius	1338	47	39726	58.2955	0
		Streptococcus suis	1307	36	36320	53.2974	7.95834
		Streptococcus sp. DD10	1777878	26	21094	30.9542	0
		Streptococcus sp. SR1	1161416	23	20737	30.4303	3.38953
		Streptococcus acidominimus	1326	22	20356	29.8712	0
		Streptococcus agalactiae	1311	19	19282	28.2952	0
		Lactobacillus casei	1582	13	19069	27.9826	0
		Streptococcus sp. oral taxon 064	712624	20	18913	27.7537	4.34631
		Streptococcus sp. HPH0090	1203590	20	18190	26.6927	0
		Clostridioides difficile	1496	14	15155	22.2391	1.6688
		Streptococcus sp. DD13	1777881	16	15030	22.0556	0
		Streptococcus sp. M143	563037	17	15002	22.0145	2.16574
P6	SD_ADS	Streptococcus sp. C150	435842	2390	2122285	7316.53	0
		Streptococcus sp. HSISS3	1316412	1423	1572005	5419.45	0
		Streptococcus sp. HSISS2	1316411	1175	1243458	4286.79	0
		Streptococcus mitis	28037	113	266007	917.053	0
		Lactobacillus oris	1632	259	224836	775.117	0
		Streptococcus salivarius	1304	264	161467	556.654	0
		Lactobacillus fermentum	1613	144	53161	183.271	0
		Streptococcus sp. HSISM1	1316408	32	38755	133.607	0
		Streptococcus equinus	1335	67	35969	124.002	0
		Streptococcus thermophilus	1308	90	35117	121.065	0
		Streptococcus sp. ACS2	936576	62	33868	116.759	0
		Streptococcus sp. M334	563038	17	32957	113.619	0
		Lactobacillus rhamnosus	47715	17	31229	107.661	0
		Streptococcus pneumoniae	1313	38	27546	94.9642	0
		Streptococcus sp. FDAARGOS_192	1839799	41	25445	87.7211	0
		Streptococcus pseudopneumoniae	257758	15	23958	82.5947	0
		Streptococcus vestibularis	1343	46	19558	67.4258	0
		Streptococcus sp. F0442	999425	26	18698	64.4609	0
		Streptococcus australis	113107	22	15522	53.5117	0
		Streptococcus sp. CCUG 49591	1860161	6	14102	48.6163	0
		Streptococcus parasanguinis	1318	25	11948	41.1905	0
		Streptococcus sp. SR4	1161417	25	10749	37.0569	0
		Streptococcus sp. HSISS1	1316410	22	9857	33.9818	0
		Streptococcus	1301	31	8567	29.5345	0
		Streptococcus uberis	1349	1	7578	26.125	0
		Selenomonas sp. oral taxon 136	713030	2	7235	24.9425	0
		Streptococcus sp. I-G2	1156431	11	6343	21.8674	0
		Streptococcus peroris	68891	9	6167	21.2606	0
		Streptococcus infantis	68892	12	5764	19.8713	0
		Streptococcus oralis	1303	4	5755	19.8402	0
		Streptococcus sp. A12	1759399	11	4598	15.8515	0
		Rothia mucilaginosa	43675	9	4236	14.6035	0
		Mycobacterium sp. 1100029.7	1834067	10	3932	13.5555	0
		Streptococcus sanguinis	1305	9	3495	12.0489	0
		Streptococcus infantarius	102684	2	2941	10.139	0
		Tetrasphaera japonica	99481	6	2589	8.92552	0
		Streptococcus sp. SK643	1095727	3	2353	8.11191	0
		Leptomonas seymouri	5684	6	2345	8.08433	0
		Sclerotinia borealis	77105	6	2210	7.61893	0
		Streptococcus sp. oral taxon 058	712622	5	2189	7.54653	0
		Streptococcus sp. SK140	1095726	6	1985	6.84324	0
		Streptococcus sp. I-P16	1156433	4	1890	6.51573	0
		Streptococcus sp. DD04	1776578	3	1823	6.28475	0
		Babesia bigemina	5866	4	1721	5.93311	0
		Streptococcus gordonii	1302	4	1664	5.7366	0
		Streptococcus suis	1307	2	1545	5.32635	0
		Streptococcus sp. oral taxon 064	712624	1	1246	4.29556	0
		Mycolicibacterium malmesburyense	1566886	2	1139	3.92668	0
		Streptococcus sp. HPH0090	1203590	2	1086	3.74396	0
		Atopobium sp. BS2	936550	4	1076	3.70949	0
P6	SD_SSD	Streptococcus sp. C150	435842	2862	2679013	5431.29	0
		Streptococcus sp. HSISS3	1316412	1853	1950775	3954.9	0
		Streptococcus sp. HSISS2	1316411	1531	1644722	3334.42	0
		Lactobacillus oris	1632	327	263284	533.768	0
		Streptococcus mitis	28037	120	257060	521.15	1.57841
		Streptococcus salivarius	1304	358	182190	369.363	0
		Lactobacillus fermentum	1613	202	87842	178.086	0
		Streptococcus equinus	1335	99	74280	150.591	0
		Lactobacillus rhamnosus	47715	20	46801	94.8819	0
		Streptococcus thermophilus	1308	120	44685	90.5921	0
		Streptococcus sp. FDAARGOS_192	1839799	42	40192	81.4832	0
		Streptococcus sp. M334	563038	22	38593	78.2415	0
		Streptococcus parasanguinis	1318	42	34586	70.1179	0
		Streptococcus pseudopneumoniae	257758	14	31737	64.342	3.18061
		Streptococcus sp. F0442	999425	28	30627	62.0916	0
		Streptococcus sp. HSISM1	1316408	36	26698	54.1261	0
		Streptococcus vestibularis	1343	67	25424	51.5433	0
		Streptococcus sp. CCUG 49591	1860161	9	24711	50.0978	3.5534
		Streptococcus pneumoniae	1313	32	22108	44.8206	0
		Streptococcus sp. ACS2	936576	45	21605	43.8009	0
		Streptococcus australis	113107	22	19709	39.957	0
		Streptococcus sp. SR4	1161417	30	15073	30.5582	0
		Streptococcus infantis	68892	24	13468	27.3043	0
		Streptococcus	1301	40	10096	20.4681	0
		Streptococcus peroris	68891	18	7794	15.8012	0
		Streptococcus sanguinis	1305	20	7485	15.1747	0
		Streptococcus sp. HSISS1	1316410	18	6776	13.7373	0
		Streptococcus sp. A12	1759399	11	6505	13.1879	0
		Streptococcus sp. DD04	1776578	5	6169	12.5067	0
		Selenomonas sp. oral taxon 136	713030	2	5959	12.081	0
		Rothia mucilaginosa	43675	15	5828	11.8154	0
		Streptococcus sp. I-G2	1156431	11	4546	9.21633	0
		Mycobacterium sp. 1100029.7	1834067	11	4164	8.44188	0
		Primate bocaparvovirus 1	1511871	7	4159	8.43174	0
		Streptococcus oralis	1303	5	3841	7.78704	0
		Streptococcus sp. I-P16	1156433	7	3214	6.5159	0
		Sclerotinia borealis	77105	10	3201	6.48954	0
		Tetrasphaera japonica	99481	8	2949	5.97865	0
		Streptococcus intermedius	1338	6	2787	5.65022	0
		Streptococcus sp. SK140	1095726	4	2152	4.36285	0
		Streptococcus acidominimus	1326	3	2073	4.20269	0
		Streptococcus gordonii	1302	5	2040	4.13579	0
		Streptococcus sp. CM6	936580	2	1669	3.38364	0
		Leptomonas seymouri	5684	5	1650	3.34512	0
		Babesia bigemina	5866	6	1548	3.13834	0
		Pseudomonas lactis	1615674	6	1512	3.06535	0
		Atopobium sp. BS2	936550	5	1300	2.63555	0
		Streptococcus sp. oral taxon 431	712633	3	1272	2.57879	0
		Lactococcus lactis	1358	4	1154	2.33956	0
		Lactobacillus reuteri	1598	1	1066	2.16115	0
P7	HD_ADS	Rothia mucilaginosa	43675	14574	12604193	12497.8	0
		Streptococcus dysgalactiae	1334	12297	12262684	12159.2	0
		Streptococcus mitis	28037	10408	9443958	9364.23	115.957
		Gemella haemolysans	1379	8517	7921624	7854.75	5.27768
		Streptococcus salivarius	1304	5910	5479996	5433.73	18.2851
		Streptococcus infantis	68892	5697	4827645	4786.89	21.7062
		Streptococcus intermedius	1338	5329	4804229	4763.67	0
		Streptococcus sp. HSISM1	1316408	4588	4380747	4343.77	0
		Streptococcus sp. M334	563038	4133	3661463	3630.55	88.3194
		Streptococcus parasanguinis	1318	3938	3564561	3534.47	0
		Haemophilus parainfluenzae	729	3413	3394380	3365.73	0
		Granulicatella adiacens	46124	2964	2921638	2896.97	0
		Streptococcus sanguinis	1305	3417	2912682	2888.09	164.005
		Granulicatella elegans	137732	3060	2743548	2720.39	0
		Streptococcus pneumoniae	1313	3140	2660657	2638.2	55.6842
		Actinomyces sp. ICM47	936548	2196	2256096	2237.05	0
		Streptococcus peroris	68891	2429	2112687	2094.85	0
		Streptococcus gordonii	1302	2476	2112291	2094.46	92.0208
		Gemella morbillorum	29391	2287	2062072	2044.66	0
		Streptococcus sp. CCUG 49591	1860161	1974	1795867	1780.71	11.4778
		Abiotrophia defectiva	46125	1763	1782198	1767.15	37.2473
		Parvimonas micra	33033	2163	1724411	1709.85	0
		Atopobium sp. ICM42b	1190620	1833	1674887	1660.75	0
		Solobacterium moorei	102148	1600	1608011	1594.44	0
		Atopobium sp. BS2	936550	1540	1517456	1504.65	0
		Streptococcus pseudopneumoniae	257758	1473	1338287	1326.99	19.0207
		Neisseria mucosa	488	1217	1217225	1206.95	112.933
		Actinomyces dentalis	272548	1164	1116907	1107.48	6.30519
		Streptococcus sp. oral taxon 431	712633	1202	1057809	1048.88	0
		Streptococcus sp. SK140	1095726	1200	1049325	1040.47	0
		Streptococcus oralis	1303	1068	920336	912.567	131.417
		Streptococcus sp. ACS2	936576	941	877857	870.446	21.4844
		Haemophilus sp. CCUG 60358	1859695	837	853024	845.823	0
		Streptococcus equinus	1335	880	835387	828.335	0
		uncultured bacterium	77133	932	828019	821.029	54.9836
		Fusobacterium nucleatum	851	959	785837	779.203	61.7792
		Leptotrichia sp. oral taxon 498	712368	981	727298	721.158	0
		Streptococcus sp. F0442	999425	798	721409	715.319	32.6702
		Streptococcus sp. FDAARGOS_192	1839799	729	676024	670.317	10.135
		Neisseria cinerea	483	638	671861	666.189	0
		Veillonella dispar	39778	697	659185	653.62	9.85478
		Streptococcus pyogenes	1314	672	606001	600.885	0
		Streptococcus sp. SK643	1095727	650	553668	548.994	85.412
		Corynebacterium durum	61592	480	547219	542.599	41.3224
		Streptococcus sp. AS14	936577	584	510495	506.185	15.0858
		Eubacterium brachy	35517	487	504069	499.814	0
		Actinomyces sp. ICM54	936549	443	484652	480.561	9.46946
		Haemophilus sputorum	1078480	541	482381	478.309	0
		Prevotella histicola	470565	507	457900	454.034	5.48785
		Streptococcus sp. A12	1759399	418	452321	448.503	0
P7	HD_SSD	Rothia mucilaginosa	43675	15503	13451008	7995.03	2.72201
		Streptococcus dysgalactiae	1334	12608	12461681	7406.99	0
		Streptococcus mitis	28037	10523	9584476	5696.83	87.2228
		Gemella haemolysans	1379	8759	8162069	4851.38	13.6174
		Streptococcus salivarius	1304	5976	5564178	3307.24	0
		Streptococcus infantis	68892	5873	4944432	2938.88	36.684
		Streptococcus intermedius	1338	5481	4934133	2932.76	0
		Streptococcus sp. HSISM1	1316408	4547	4332997	2575.45	0
		Streptococcus sp. M334	563038	4255	3728799	2216.33	48.7143
		Streptococcus parasanguinis	1318	4130	3695726	2196.67	7.03123
		Haemophilus parainfluenzae	729	3459	3455462	2053.86	0
		Granulicatella adiacens	46124	3076	3071280	1825.51	0
		Streptococcus sanguinis	1305	3474	2998285	1782.12	119.123
		Granulicatella elegans	137732	3205	2863633	1702.09	0
		Streptococcus pneumoniae	1313	3241	2724416	1619.34	28.3326
		Actinomyces sp. ICM47	936548	2294	2341764	1391.9	0
		Gemella morbillorum	29391	2404	2171127	1290.48	0
		Streptococcus gordonii	1302	2433	2125441	1263.32	31.5219
		Streptococcus peroris	68891	2403	2110477	1254.43	0
		Abiotrophia defectiva	46125	1906	1890681	1123.79	66.9895
		Streptococcus sp. CCUG 49591	1860161	1954	1799868	1069.81	6.40821
		Parvimonas micra	33033	2156	1732179	1029.57	0
		Atopobium sp. ICM42b	1190620	1909	1714483	1019.06	0
		Solobacterium moorei	102148	1609	1610583	957.3	0
		Atopobium sp. BS2	936550	1568	1531266	910.156	0
		Streptococcus pseudopneumoniae	257758	1557	1411413	838.917	0
		Streptococcus sp. oral taxon 431	712633	1243	1081237	642.667	0
		Actinomyces dentalis	272548	1120	1072154	637.268	6.21537
		Streptococcus sp. SK140	1095726	1184	1038521	617.277	0
		Streptococcus sp. ACS2	936576	999	943553	560.83	6.60105
		Haemophilus sp. CCUG 60358	1859695	909	914441	543.527	0
		Streptococcus oralis	1303	1034	859694	510.986	85.1758
		uncultured bacterium	77133	951	850977	505.805	83.5292
		Fusobacterium nucleatum	851	996	838920	498.638	71.1578
		Streptococcus equinus	1335	822	808253	480.41	0
		Streptococcus sp. F0442	999425	820	768652	456.872	24.4758
		Actinomyces odontolyticus	1660	638	729372	433.525	79.7985
		Leptotrichia sp. oral taxon 498	712368	994	727515	432.421	0
		Streptococcus sp. FDAARGOS_192	1839799	766	699032	415.492	0
		Neisseria cinerea	483	608	659528	392.011	0
		Streptococcus sp. NPS 308	1902136	699	656112	389.981	61.1672
		Streptococcus pyogenes	1314	717	646389	384.201	17.9193
		Veillonella dispar	39778	675	639113	379.877	0
		Streptococcus sp. SK643	1095727	714	601642	357.605	57.0212
		Haemophilus sputorum	1078480	600	531848	316.12	0
		Actinomyces sp. ICM54	936549	460	507879	301.874	1.14962
		Streptococcus sp. AS14	936577	540	478062	284.151	26.2707
		Prevotella histicola	470565	515	476393	283.159	1.45371
		Peptostreptococcus stomatis	341694	441	458449	272.493	0
		Eubacterium brachy	35517	435	448875	266.803	0
P7	SD_ADS	Neisseria cinerea	483	23	132774	790.274	0
		Streptococcus mitis	28037	19	39025	232.278	0
		Neisseria mucosa	488	7	31206	185.739	0
		Porphyromonas endodontalis	28124	13	27013	160.782	0
		Streptococcus peroris	68891	5	22873	136.141	0
		Prevotella pallens	60133	6	19809	117.904	0
		Porphyromonas gingivalis	837	5	19082	113.576	0
		Haemophilus haemolyticus	726	3	18529	110.285	0
		Gemella haemolysans	1379	4	17049	101.476	0
		Prevotella sp. ICM33	1161412	8	16783	99.8928	0
		Haemophilus parainfluenzae	729	7	15030	89.4589	0
		Haemophilus sp. oral taxon 036	712310	1	14823	88.2268	0
		Prevotella melaninogenica	28132	5	14228	84.6853	0
		Haemophilus sp. CCUG 66565	1859694	5	14016	83.4235	0
		Prevotella sp. oral taxon 306	712461	3	13185	78.4774	0
		Fusobacterium periodonticum	860	1	13052	77.6858	0
		Veillonella sp. DNF00869	1384081	1	12383	73.7039	0
		Streptococcus infantis	68892	6	11377	67.7161	0
		Prevotella intermedia	28131	12	11011	65.5377	0
		Veillonella dispar	39778	2	10941	65.1211	0
		Streptococcus dysgalactiae	1334	8	10104	60.1392	0
		Lachnoanaerobaculum sp. MSX33	936596	2	10077	59.9785	0
		Prevotella sp. oral taxon 473	712469	4	9968	59.3297	0
		Neisseria subflava	28449	2	9466	56.3418	0
		Gemella morbillorum	29391	2	8308	49.4494	0
		Haemophilus sp. oral taxon 851	762964	2	7931	47.2055	0
		Veillonella atypica	39777	3	7754	46.152	0
		Prevotella sp. C561	563031	3	7545	44.908	0
		Streptococcus equinus	1335	1	7369	43.8604	0
		Fusobacterium nucleatum	851	3	7367	43.8485	0
		Streptococcus sp. M334	563038	4	6970	41.4856	0
		Aggregatibacter sp. oral taxon 458	712148	2	6718	39.9857	0
		Streptococcus oralis	1303	3	6706	39.9143	0
		Campylobacter concisus	199	1	6571	39.1107	0
		Streptococcus salivarius	1304	1	6553	39.0036	0
		Prevotella oulorum	28136	1	6114	36.3907	0
		candidate division TM7 single-cell isolate TM7a	447454	1	6007	35.7538	0
		Prevotella baroniae	305719	1	5924	35.2598	0
		Prevotella salivae	228604	3	5404	32.1647	0
		Streptococcus intermedius	1338	2	5025	29.9089	0
		Neisseria meningitidis	487	1	4943	29.4208	0
		Veillonella sp. ACP1	936588	1	4617	27.4805	0
		Veillonella sp. oral taxon 780	671229	1	4605	27.4091	0
		Streptococcus sp. C300	563036	1	3306	19.6774	0
		Catonella morbi	43997	1	3227	19.2072	0
		Streptococcus pseudopneumoniae	257758	4	2835	16.874	0
		Alloprevotella rava	671218	2	2561	15.2431	0
		Veillonella sp. ICM51a	936591	3	2476	14.7372	0
		Neisseria sicca	490	2	2049	12.1957	0
		Eikenella sp. NML130454	1795832	1	1932	11.4993	0
P7	SD_SSD	Neisseria cinerea	483	22	135954	173.353	0
		Streptococcus mitis	28037	24	57219	72.9593	1.57841
		Streptococcus peroris	68891	5	39808	50.7587	0
		Prevotella sp. oral taxon 306	712461	7	38897	49.5971	0
		Haemophilus sp. CCUG 66565	1859694	6	36364	46.3673	0
		Streptococcus sp. M334	563038	11	35621	45.4199	0
		Parvimonas micra	33033	3	21051	26.8419	0
		Prevotella sp. ICM33	1161412	8	18697	23.8403	0
		Streptococcus dysgalactiae	1334	12	18414	23.4795	0
		Neisseria mucosa	488	6	17941	22.8764	0
		Prevotella sp. oral taxon 473	712469	9	16890	21.5362	0
		Streptococcus sp. CCUG 49591	1860161	7	16882	21.526	3.5534
		Granulicatella elegans	137732	4	15686	20.001	0
		Actinomyces dentalis	272548	3	15262	19.4604	0
		Porphyromonas endodontalis	28124	10	14533	18.5309	0
		Neisseria sicca	490	3	14517	18.5105	0
		Haemophilus sp. oral taxon 036	712310	3	12990	16.5634	0
		Prevotella pallens	60133	5	12309	15.6951	0
		Veillonella dispar	39778	4	12035	15.3457	0
		Actinomyces sp. ICM47	936548	5	11632	14.8318	0
		Prevotella intermedia	28131	14	10316	13.1538	0
		Prevotella baroniae	305719	3	10292	13.1232	0
		Stomatobaculum longum	796942	1	8372	10.675	0
		Rothia mucilaginosa	43675	2	8315	10.6024	0
		Peptostreptococcus stomatis	341694	1	7922	10.1012	0
		Kingella kingae	504	1	7513	9.57974	0
		Haemophilus haemolyticus	726	4	7468	9.52236	0
		Streptococcus salivarius	1304	3	7213	9.19721	0
		Morococcus cerebrosus	1056807	2	7084	9.03272	0
		Leptotrichia wadei	157687	1	6928	8.83381	0
		Porphyromonas gingivalis	837	4	6724	8.57369	0
		Streptococcus intermedius	1338	1	6718	8.56604	0
		Streptococcus sp. GMD4S	1169673	1	6469	8.24854	0
		Prevotella sp. oral taxon 317	652721	2	6214	7.9234	0
		Corynebacterium matruchotii	43768	1	6148	7.83924	0
		Actinomyces sp. ICM39	1105029	1	5988	7.63523	0
		Neisseria polysaccharea	489	2	5384	6.86507	0
		Haemophilus sp. oral taxon 851	762964	1	4747	6.05284	0
		Porphyromonas gulae	111105	1	4219	5.3796	0
		Veillonella sp. ICM51a	936591	1	4208	5.36557	0
		Eubacterium brachy	35517	1	4171	5.31839	0
		Oribacterium parvum	1501329	1	4147	5.28779	0
		Prevotella histicola	470565	4	3722	4.74588	0
		Veillonella sp. DNF00869	1384081	1	3674	4.68467	0
		Mogibacterium diversum	114527	2	3621	4.61709	0
		Tannerella forsythia	28112	2	3480	4.43731	0
		Prevotella melaninogenica	28132	3	3154	4.02163	0
		Streptococcus pneumoniae	1313	6	2753	3.51032	0
		Prevotella sp. S7-1-8	1284775	1	2592	3.30503	0
		Atopobium sp. ICM42b	1190620	1	2590	3.30248	0
P8	HD_ADS	Tropheryma whipplei	2039	144107	193999049	185510	0
		Mycolicibacterium mucogenicum	56689	64	67465	64.5128	10.6137
		Prevotella oulorum	28136	49	40818	39.0318	0
		Brevundimonas diminuta	293	33	31091	29.7305	0
		Acinetobacter harbinensis	1353941	26	28031	26.8044	0
		Rhodococcus qingshengii	334542	15	28007	26.7814	0
		Rhizobium sp. Leaf311	1736332	56	26963	25.7831	0
		Catenovulum maritimum	1513271	16	23548	22.5176	0
		Facklamia languida	82347	18	21421	20.4836	0
		Burkholderia sp. YI23	1097668	29	20964	20.0466	0
		Trichoderma atroviride	63577	20	20331	19.4413	0
		Methylobacterium aquaticum	270351	29	19882	19.012	0
		Pseudomonas taiwanensis	470150	13	17656	16.8834	0
		Pseudochrobactrum sp. AO18b	1201036	20	16986	16.2427	0
		Meyerozyma guilliermondii	4929	20	16628	15.9004	0
		Sphingobium sp. SCG-1	2072936	9	16032	15.3305	0
		Acinetobacter sp. 479375	1310601	15	15274	14.6056	0
		Actinomyces sp. ICM47	936548	10	14582	13.9439	0
		Byssochlamys spectabilis	264951	26	14535	13.899	0
		Sphingobium faniae	570446	12	13333	12.7496	0
		Prevotella sp. P5-60	1602170	8	13286	12.7046	0
		Streptococcus cristatus	45634	9	12927	12.3613	0
		Azospira oryzae	146939	10	12907	12.3422	0
		Bacillus sp. MKU004	1849370	10	12748	12.1902	0
		Microbacterium oleivorans	273677	20	12491	11.9444	0
		Candidatus Nanopelagicus hibericus	1884915	22	12313	11.7742	0
		Pseudomonas sp. 02C 26	2054914	9	12227	11.692	0
		Sphingopyxis	165697	11	12213	11.6786	0
		Paracoccus sp. 228	1192054	10	11563	11.057	0
		Pseudomonas sihuiensis	1274359	9	11349	10.8524	0
		Rufibacter ruber	1783499	12	10351	9.89805	0
		Corynebacterium fournierii	1852390	5	10212	9.76513	0
		Penicillium digitatum	36651	16	9744	9.31761	0
		Peptoniphilus sp. oral taxon 836	671216	7	9741	9.31474	0
		Peptoniphilus lacrimalis	33031	6	9407	8.99536	0
		Schizophyllum commune	5334	8	9185	8.78307	0
		Sphingomonas sp. LM7	1938607	13	8920	8.52967	0
		Ralstonia sp. AU12-08	1235457	5	8909	8.51915	0
		Mycobacterium sp. QIA-37	1561223	5	8672	8.29252	0
		Escherichia virus Lambda	10710	8	8480	8.10892	0
		Chryseobacterium sp. JM1	1233950	11	8039	7.68722	0
		Pseudomonas palleroniana	191390	4	7997	7.64706	0
		Prevotella sp. ICM33	1161412	7	7927	7.58012	0
		Afipia massiliensis	211460	4	7798	7.45677	0
		Sphingomonas sp. Cra20	1327635	8	7751	7.41182	0
		Bosea sp. Root670	1736583	6	7653	7.31811	0
		Alicycliphilus denitrificans	179636	4	7104	6.79313	0
		Gordonia sp. 852002-51296_SCH5728562-b	1834101	16	6545	6.2586	0
		Rhizobium sp.	391	5	6516	6.23087	0
		Bacteroides graminisolvens	477666	8	6398	6.11803	0
P8	HD_SSD	Tropheryma whipplei	2039	142562	192383431	110521	0
		Prevotella oulorum	28136	49	41331	23.744	0
		Catenovulum maritimum	1513271	27	39831	22.8823	0
		Burkholderia sp. YI23	1097668	35	27492	15.7937	0
		Rhodococcus qingshengii	334542	15	27088	15.5616	0
		Acinetobacter harbinensis	1353941	27	25757	14.797	0
		Meyerozyma guilliermondii	4929	29	23739	13.6377	0
		Rhizobium sp. Leaf311	1736332	41	20813	11.9568	0
		Xenophilus azovorans	151755	16	20082	11.5368	0
		Sphingobium sp. MI1205	407020	12	18947	10.8848	0
		Facklamia languida	82347	14	18078	10.3855	0
		Prevotella sp. P5-60	1602170	11	17880	10.2718	0
		Pseudomonas sp. 02C 26	2054914	13	17084	9.8145	1.91356
		Microbacterium oleivorans	273677	25	15676	9.00562	0
		Stenotrophomonas sp. LM091	1904944	11	15495	8.90164	0
		Methylobacterium aquaticum	270351	22	15337	8.81087	0
		Trichoderma atroviride	63577	15	15189	8.72585	0
		Pseudomonas palleroniana	191390	8	14342	8.23926	0
		Sphingomonas sp. Root241	1736501	16	12897	7.40913	0
		Ralstonia sp. AU12-08	1235457	7	12394	7.12016	0
		Actinomyces sp. ICM47	936548	10	12323	7.07938	0
		Bradyrhizobium yuanmingense	108015	10	11973	6.87831	0
		Pseudochrobactrum sp. AO18b	1201036	16	11431	6.56693	0
		Acinetobacter sp. 479375	1310601	12	11384	6.53993	0
		Sphingobium sp. SCG-1	2072936	6	10781	6.19352	0
		Porphyromonas sp. oral taxon 279	712438	19	9923	5.70061	0
		Byssochlamys spectabilis	264951	18	9593	5.51103	0
		Candidatus Nanopelagicus hibericus	1884915	17	9574	5.50012	0
		Methylobacterium phyllosphaerae	418223	7	9060	5.20483	0
		Faecalitalea cylindroides	39483	9	8824	5.06925	0
		Bosea thiooxidans	53254	7	8628	4.95665	0
		Microbacterium sp. TNHR37B	1775956	8	8622	4.95321	0
		Peptoniphilus sp. oral taxon 836	671216	6	8319	4.77914	0
		Sphingopyxis	165697	8	8145	4.67918	0
		Penicillium digitatum	36651	13	8025	4.61024	0
		Methylobacterium oryzae	334852	8	7883	4.52866	0
		Shinella sp. DD12	1410620	11	7688	4.41664	0
		Rhodococcus sp. BH4	1807790	5	7588	4.35919	0
		Pseudomonas sihuiensis	1274359	5	7485	4.30002	0
		Peptoniphilus lacrimalis	33031	5	7409	4.25636	0
		Pseudomonas taiwanensis	470150	5	6750	3.87777	0
		Pseudoalteromonas haloplanktis	228	7	6514	3.74219	0
		Rufibacter ruber	1783499	8	6456	3.70887	0
		Leishmania mexicana	5665	8	6377	3.66349	0
		Bacteroides graminisolvens	477666	8	6305	3.62213	0
		Enterococcus devriesei	319970	6	6295	3.61638	0
		Bacillus sp. MKU004	1849370	5	6272	3.60317	0
		Clostridium sp. CAG:221	1262780	5	6187	3.55434	0
		Acinetobacter pittii	48296	11	6172	3.54572	0
		Acidovorax sp. CF316	1144317	5	6089	3.49804	0
P8	SD_ADS	Tropheryma whipplei	2039	28	96839	494.963	0
P8	SD_SSD	Tropheryma whipplei	2039	37	99263	223.852	0
		Aquabacterium sp. NJ1	1538295	1	972	2.192	0
		Sclerotinia borealis	77105	2	692	1.56056	0
